# Supplementary material for: Widespread impact of immunoglobulin V gene allelic polymorphisms on antibody reactivity
Source: bioRxiv. 2023 Jun 7:2023.06.06.543969. Preprint. [Version 1] doi: 10.1101/2023.06.06.543969 (PMC10274783; doi:10.1101/2023.06.06.543969)
Supplement: Supplement 2 [file media-2.xlsx]

## Sheet: allele_var_info_table_final
PDB	PDB description	Chain ID	Position (Kabat)	Position (PDB)	IGV gene	WT	Variant	WT freq (%)	Antigen_chain	Resolution (Å)	RSAapo antibody	FoldX ΔΔGcomplex (kcal/mol)	FoldX ΔΔGapo antibody (kcal/mol)	FoldX ΔΔGbinding (kcal/mol)	Antigen	Antigen Class
4JPV	Crystal structure of broadly and potently neutralizing antibody 3bnc117 in complex with hiv-1 gp120	H	50	50	IGHV1-2	W	R	91.7513	G	2.827	0.14978	4.58194	1.56898	3.01296	HIV	Virus
4OGX	Crystal structure of Fab DX-2930 in complex with human plasma kallikrein at 2.4 Angstrom resolution	L	50	50	IGKV1-5	K	D	83.7366	A	2.4	0.37561	1.60285	-1.02401	2.62686	Human	Animal
4IDJ	S.Aureus a-hemolysin monomer in complex with Fab	H	54	54	IGHV1-69	L	F	15.3239	A	3.36	0.640244	2.22921	0.390032	1.83918	S. aureus	Bacteria
4IDJ	S.Aureus a-hemolysin monomer in complex with Fab	H	56	56	IGHV1-69	T	I	86.8878	A	3.36	0.408451	-1.67275	-0.928692	-0.744058	S. aureus	Bacteria
4IDJ	S.Aureus a-hemolysin monomer in complex with Fab	H	73	73	IGHV1-69	K	E	45.4186	A	3.36	0.653659	0.368753	-0.0337212	0.402474	S. aureus	Bacteria
2B1A	Crystal structure analysis of anti-HIV-1 V3 Fab 2219 in complex with UG1033 peptide	L	50	50	IGLV1-47	R	S	88.3838	P	2.348	0.133065	3.70751	3.71906	-0.01155	HIV	Virus
1TJI	Crystal Structure of the broadly neutralizing anti-HIV-1 antibody 2F5 in complex with a gp41 17mer epitope	H	54	54	IGHV2-5	D	N	73.743	P	2.2	0.687117	0.587238	0.503417	0.083821	HIV	Virus
1TJH	Crystal Structure of the broadly neutralizing anti-HIV-1 antibody 2F5 in complex with a gp41 11mer epitope	H	54	54	IGHV2-5	D	N	73.743	P	2.1	0.680982	0.955147	-0.236783	1.19193	HIV	Virus
1TJG	Crystal Structure of the broadly neutralizing anti-HIV-1 antibody 2F5 in complex with a gp41 7mer epitope	H	54	54	IGHV2-5	D	N	73.743	P	2	0.693252	0.546633	0.490684	0.055949	HIV	Virus
4TSB	Structure of a lysozyme antibody complex	H	54	54	IGHV3-66	G	C	100	A	1.95	0.869048	2.77877	-0.104117	2.88289	Chicken	Animal
7RXI	Fab234 in complex with the C-terminal alpha-TSR domain of P. falciparum	L	50	50	IGLV3-21	D	Y	66.2824	A	2.15	0.251534	8.43987	-0.0798559	8.51973	Plasmodium	Parasite
6CMI	Crystal Structure of the Hendra Virus Attachment G Glycoprotein Bound to a Potent Cross-Reactive Neutralizing Human Monoclonal Antibody m102.3	D	54	55	IGHV1-69	L	F	15.3239	B	2.72	0.329268	-0.55853	-0.157082	-0.401448	Hendra	Virus
6CMI	Crystal Structure of the Hendra Virus Attachment G Glycoprotein Bound to a Potent Cross-Reactive Neutralizing Human Monoclonal Antibody m102.3	D	56	57	IGHV1-69	I	T	13.1122	B	2.72	0.307692	1.32877	1.23096	0.09781	Hendra	Virus
6CMG	Crystal Structure of the Hendra Virus Attachment G Glycoprotein Bound to a Potent Cross-Reactive Neutralizing Human Monoclonal Antibody m102.3	C	54	55	IGHV1-69	L	F	15.3239	A	2.7	0.371951	-0.055538	-0.0230831	-0.0324549	Hendra	Virus
6CMG	Crystal Structure of the Hendra Virus Attachment G Glycoprotein Bound to a Potent Cross-Reactive Neutralizing Human Monoclonal Antibody m102.3	C	56	57	IGHV1-69	I	T	13.1122	A	2.7	0.213018	0.531835	0.900011	-0.368176	Hendra	Virus
6OZ3	Crystal structure of broadly neutralizing antibody N49P9.1 Fab in complex with HIV-1 Clade A/E strain 93TH057 gp120 core	H	50	50	IGHV1-2	W	R	91.7513	G	3.15	0.23348	-2.2361	-2.36491	0.12881	HIV	Virus
1H0D	Crystal structure of Human Angiogenin in complex with Fab fragment of its monoclonal antibody mAb 26-2F	B	52	52	IGHV3-23	S	Y	98.3984	C	2	0.138462	31.3007	-0.355315	31.656	Human	Animal
1H0D	Crystal structure of Human Angiogenin in complex with Fab fragment of its monoclonal antibody mAb 26-2F	B	52a	52a	IGHV3-23	S	G	1.6016	C	2	0.430769	0.221803	0.215663	0.00614	Human	Animal
1H0D	Crystal structure of Human Angiogenin in complex with Fab fragment of its monoclonal antibody mAb 26-2F	B	53	53	IGHV3-23	G	S	0.700701	C	2	0.869048	0.280769	-0.111111	0.39188	Human	Animal
7XNF	Structure of SARS-CoV-2 antibody P2C-1F11 with GX/P2V/2017 RBD	H	54	54	IGHV3-66	G	C	100	A	2.79	0.904762	2.64747	-0.166022	2.81349	Sarbecovirus	Virus
6W52	Prefusion RSV F bound by neutralizing antibody RSB1	H	54	54	IGHV1-69	F	L	84.6761	B | A	3.74	0.685279	0.304612	-1.32242	1.62703	RSV	Virus
4TSA	Structure of a lysozyme FAb complex	H	54	54	IGHV3-66	G	C	100	A	2.27	0.952381	3.17194	0.0473323	3.12461	Chicken	Animal
4TSC	Structure of a lysozyme antibody complex	H	54	54	IGHV3-66	G	C	100	A	1.92	0.904762	2.35122	0.166354	2.18487	Chicken	Animal
7E5O	Crystal structure of SARS-CoV-2 RBD in complex with antibody NT-193	H	50	50	IGHV4-34	E	Y	100	A	2.8	0.00515464	20.3521	11.9351	8.417	Sarbecovirus	Virus
7E5O	Crystal structure of SARS-CoV-2 RBD in complex with antibody NT-193	H	52	52	IGHV4-34	N	Y	98.8889	A	2.8	0.101911	0.983264	1.89593	-0.912666	Sarbecovirus	Virus
7E5O	Crystal structure of SARS-CoV-2 RBD in complex with antibody NT-193	H	52	52	IGHV4-34	N	I	98.8889	A	2.8	0.101911	-0.67197	0.392774	-1.06474	Sarbecovirus	Virus
7E5O	Crystal structure of SARS-CoV-2 RBD in complex with antibody NT-193	H	59	59	IGHV4-34	Y	N	100	A	2.8	0.378378	2.82259	2.64844	0.17415	Sarbecovirus	Virus
7E5O	Crystal structure of SARS-CoV-2 RBD in complex with antibody NT-193	L	32	33	IGKV1-17	Y	D	17.7305	A	2.8	0.315315	5.61043	2.2685	3.34193	Sarbecovirus	Virus
7WP2	Cryo-EM structure of SARS-CoV-2 C.1.2 S6P trimer in complex with neutralizing antibody VacW-209 (local refinement)	H	94	98	IGHV3-30	R	K	46.9185	F	3.52	0.173387	0.493481	0.764391	-0.27091	Sarbecovirus	Virus
7WP0	Cryo-EM structure of SARS-CoV-2 Delta S6P trimer in complex with neutralizing antibody VacW-209 (local refinement)	H	94	98	IGHV3-30	R	K	46.9185	F	3.71	0.229839	0.667684	-0.774663	1.44235	Sarbecovirus	Virus
7WP1	Cryo-EM structure of SARS-CoV-2 Mu S6P trimer in complex with neutralizing antibody VacW-209 (local refinement)	H	94	98	IGHV3-30	R	K	46.9185	F	3.77	0.270161	-0.614544	-0.240177	-0.374367	Sarbecovirus	Virus
5CD5	Crystal structure of an immature VRC01-class antibody DRVIA7 from a Chinese donor bound to clade A/E HIV-1 gp120 core	C	50	50	IGHV1-2	W	R	91.7513	A	3.396	0.198238	3.24837	1.16563	2.08274	HIV	Virus
6OZ4	Crystal structure of broadly neutralizing antibody N49P6 Fab in complex with HIV-1 BG505 SOSIP.664 Env trimer ectodomain.	H	50	50	IGHV1-2	W	R	91.7513	G	4.05	0.321586	0.98809	0.0750904	0.913	HIV	Virus
7TLZ	SARS-CoV-2 S NTD B.1.1.529 Omicron variant + S309 Local Refinement	B	26	26	IGHV3-30	G	A	100	J	3.3	0.702381	5.18176	4.74752	0.43424	Sarbecovirus	Virus
7TLZ	SARS-CoV-2 S NTD B.1.1.529 Omicron variant + S309 Local Refinement	B	52	52	IGHV3-30	R	S	8.54871	J	3.3	0.362903	0.357437	1.38355	-1.02611	Sarbecovirus	Virus
7SU1	Crystal structure of an acidic pH-selective Ipilimumab variant Ipi.106 in complex with CTLA-4	H	50	50	IGHV3-30	F	V	8.54871	C	2.53	0.116751	5.12225	3.07854	2.04371	Human	Animal
7SU1	Crystal structure of an acidic pH-selective Ipilimumab variant Ipi.106 in complex with CTLA-4	H	52	52	IGHV3-30	S	R	91.4513	C	2.53	0.0538462	2.27265	0.82962	1.44303	Human	Animal
3GO1	Crystal structure of anti-HIV-1 Fab 268-D in complex with V3 peptide MN	H	33	33	IGHV4-59	Y	S	100	P	1.89	0.301802	6.29904	3.33187	2.96717	HIV	Virus
3GO1	Crystal structure of anti-HIV-1 Fab 268-D in complex with V3 peptide MN	H	50	50	IGHV4-59	Y	R	100	P	1.89	0.153153	7.3062	0.996143	6.31006	HIV	Virus
3GO1	Crystal structure of anti-HIV-1 Fab 268-D in complex with V3 peptide MN	H	58	58	IGHV4-59	N	Y	100	P	1.89	0.152866	4.64669	1.40526	3.24143	HIV	Virus
7KRA	Cryo-EM structure of Saccharomyces cerevisiae ER membrane protein complex bound to Fab-DH4 in lipid nanodiscs	I	25	27	IGHV4-34	Y	S	100	A	3.2	0.540541	0.017905	0.63878	-0.620875	Yeast	Fungi
7KRA	Cryo-EM structure of Saccharomyces cerevisiae ER membrane protein complex bound to Fab-DH4 in lipid nanodiscs	I	26	28	IGHV4-34	G	F	100	A	3.2	0.416667	11.0817	8.57037	2.51133	Yeast	Fungi
7KRA	Cryo-EM structure of Saccharomyces cerevisiae ER membrane protein complex bound to Fab-DH4 in lipid nanodiscs	I	27	29	IGHV4-34	G	S	100	A	3.2	0.630952	-0.0663109	-0.0572215	-0.0090894	Yeast	Fungi
7KRA	Cryo-EM structure of Saccharomyces cerevisiae ER membrane protein complex bound to Fab-DH4 in lipid nanodiscs	I	28	30	IGHV4-34	S	T	99.4444	A	3.2	0.623077	2.19364	1.30033	0.89331	Yeast	Fungi
7KRA	Cryo-EM structure of Saccharomyces cerevisiae ER membrane protein complex bound to Fab-DH4 in lipid nanodiscs	I	28	30	IGHV4-34	S	G	99.4444	A	3.2	0.623077	-0.17219	-0.807172	0.634982	Yeast	Fungi
7KRA	Cryo-EM structure of Saccharomyces cerevisiae ER membrane protein complex bound to Fab-DH4 in lipid nanodiscs	I	29	31	IGHV4-34	F	V	100	A	3.2	0.0456853	2.86511	2.45046	0.41465	Yeast	Fungi
7KRA	Cryo-EM structure of Saccharomyces cerevisiae ER membrane protein complex bound to Fab-DH4 in lipid nanodiscs	I	29	31	IGHV4-34	F	Y	100	A	3.2	0.0456853	0.759907	0.751471	0.008436	Yeast	Fungi
7KRA	Cryo-EM structure of Saccharomyces cerevisiae ER membrane protein complex bound to Fab-DH4 in lipid nanodiscs	I	30	32	IGHV4-34	S	Y	100	A	3.2	0.4	-0.970375	-1.19606	0.225685	Yeast	Fungi
7KRA	Cryo-EM structure of Saccharomyces cerevisiae ER membrane protein complex bound to Fab-DH4 in lipid nanodiscs	I	31	33	IGHV4-34	G	W	100	A	3.2	0.47619	4.59061	1.97528	2.61533	Yeast	Fungi
7KRA	Cryo-EM structure of Saccharomyces cerevisiae ER membrane protein complex bound to Fab-DH4 in lipid nanodiscs	I	32	34	IGHV4-34	Y	S	100	A	3.2	0.265766	1.09754	-0.0554912	1.15303	Yeast	Fungi
7KRA	Cryo-EM structure of Saccharomyces cerevisiae ER membrane protein complex bound to Fab-DH4 in lipid nanodiscs	I	52	54	IGHV4-34	N	Y	98.8889	A	3.2	0.101911	0.428561	-1.57759	2.00615	Yeast	Fungi
7KRA	Cryo-EM structure of Saccharomyces cerevisiae ER membrane protein complex bound to Fab-DH4 in lipid nanodiscs	I	52	54	IGHV4-34	N	I	98.8889	A	3.2	0.101911	1.23575	1.9322	-0.69645	Yeast	Fungi
7KRA	Cryo-EM structure of Saccharomyces cerevisiae ER membrane protein complex bound to Fab-DH4 in lipid nanodiscs	I	53	55	IGHV4-34	H	Y	100	A	3.2	0.396739	-1.94	-1.391	-0.549	Yeast	Fungi
7KET	Factor H enhancing human antibody fragment (Fab) to meningococcal Factor H binding protein	A	52	52	IGHV3-23	S	Y	98.3984	C	2	0.0307692	22.9562	9.86104	13.0952	Meningococcus	Bacteria
7KET	Factor H enhancing human antibody fragment (Fab) to meningococcal Factor H binding protein	A	53	54	IGHV3-23	S	G	99.2993	C	2	0.6	1.77412	-0.0340134	1.80813	Meningococcus	Bacteria
7KET	Factor H enhancing human antibody fragment (Fab) to meningococcal Factor H binding protein	A	55	56	IGHV3-23	G	S	98.3984	C	2	0.809524	-0.613251	0.170829	-0.78408	Meningococcus	Bacteria
7WRJ	Local CryoEM structure of the SARS-CoV-2 S6P(B.1.1.529) in complex with BD55-4637 Fab	A	54	56	IGHV2-5	D	N	73.743	R	4.08	0.558282	0.476861	-0.0769609	0.553822	Sarbecovirus	Virus
7E3B	SARS-Cov-2 spike in complex with the Ab5 neutralizing antibody (focused refinement on Fab-RBD)	B	31	31	IGHV4-59	S	Y	100	A	4.2	0.515385	-0.265597	0.55535	-0.820947	Sarbecovirus	Virus
7E3B	SARS-Cov-2 spike in complex with the Ab5 neutralizing antibody (focused refinement on Fab-RBD)	B	32	32	IGHV4-59	Y	W	92.1348	A	4.2	0.274775	-0.39235	0.191937	-0.584287	Sarbecovirus	Virus
7E3B	SARS-Cov-2 spike in complex with the Ab5 neutralizing antibody (focused refinement on Fab-RBD)	B	32	32	IGHV4-59	Y	H	92.1348	A	4.2	0.274775	0.431111	0.434375	-0.003264	Sarbecovirus	Virus
7E3B	SARS-Cov-2 spike in complex with the Ab5 neutralizing antibody (focused refinement on Fab-RBD)	B	33	33	IGHV4-59	Y	S	100	A	4.2	0.189189	1.7372	2.51031	-0.77311	Sarbecovirus	Virus
7E3B	SARS-Cov-2 spike in complex with the Ab5 neutralizing antibody (focused refinement on Fab-RBD)	B	50	50	IGHV4-59	Y	R	100	A	4.2	0.13964	4.06914	1.54607	2.52307	Sarbecovirus	Virus
7E3B	SARS-Cov-2 spike in complex with the Ab5 neutralizing antibody (focused refinement on Fab-RBD)	B	53	53	IGHV4-59	Y	T	100	A	4.2	0.40991	1.43381	1.71471	-0.2809	Sarbecovirus	Virus
7E3B	SARS-Cov-2 spike in complex with the Ab5 neutralizing antibody (focused refinement on Fab-RBD)	B	58	58	IGHV4-59	N	Y	100	A	4.2	0.356688	-1.04981	-1.03194	-0.01787	Sarbecovirus	Virus
7e+39	SARS-CoV-2 spike in complex with the Ab4 neutralizing antibody (State 3)	C	31	31	IGHV3-33	S	R	99.6979	A	3.7	0.676923	-0.853576	-0.562046	-0.29153	Sarbecovirus	Virus
7e+39	SARS-CoV-2 spike in complex with the Ab4 neutralizing antibody (State 3)	C	35	35	IGHV3-33	H	Y	99.6979	A	3.7	0.0163043	2.376	2.8057	-0.4297	Sarbecovirus	Virus
7e+39	SARS-CoV-2 spike in complex with the Ab4 neutralizing antibody (State 3)	C	52	52	IGHV3-33	W	S	97.281	A	3.7	0.528634	-1.3641	-0.411439	-0.952661	Sarbecovirus	Virus
8DLX	Cryo-EM structure of SARS-CoV-2 Epsilon (B.1.429) spike protein in complex with VH ab6	H	26	26	IGHV3-30	G	A	100	C | A	2.45	0.797619	5.18703	5.19247	-0.00544	Sarbecovirus	Virus
8DLX	Cryo-EM structure of SARS-CoV-2 Epsilon (B.1.429) spike protein in complex with VH ab6	H	94	97	IGHV3-30	R	K	46.9185	C | A	2.45	0.112903	1.1262	1.00466	0.12154	Sarbecovirus	Virus
8DLR	Cryo-EM structure of SARS-CoV-2 Gamma (P.1) spike protein in complex with Fab 4-8 (focused refinement of NTD and 4-8)	H	54	74	IGHV1-69	L	F	15.3239	A	2.51	0.603659	1.12757	0.265829	0.861741	Sarbecovirus	Virus
7EKB	Crystal structure of 4E10 modified with pyrene acetamide	H	33	33	IGHV1-69	A	T	95.2607	P	1.45	0.254717	2.9453	-0.795012	3.74031	HIV	Virus
7EKB	Crystal structure of 4E10 modified with pyrene acetamide	H	50	50	IGHV1-69	G	R	83.6493	P	1.45	0.0833333	16.479	0.702523	15.7765	HIV	Virus
7EKB	Crystal structure of 4E10 modified with pyrene acetamide	H	54	54	IGHV1-69	L	F	15.3239	P	1.45	0.670732	0.780815	-0.098988	0.879803	HIV	Virus
7EKB	Crystal structure of 4E10 modified with pyrene acetamide	H	56	56	IGHV1-69	I	T	13.1122	P	1.45	0.52071	1.5493	1.04683	0.50247	HIV	Virus
7EKK	Anti-HIV-1 broadly neutralizing antibody delta-loop 4E10 modified with pyrene acetamide	H	33	33	IGHV1-69	A	T	95.2607	P	1.7	0.245283	2.17213	-0.75198	2.92411	HIV	Virus
7EKK	Anti-HIV-1 broadly neutralizing antibody delta-loop 4E10 modified with pyrene acetamide	H	50	50	IGHV1-69	G	R	83.6493	P	1.7	0.0833333	13.3295	-1.2246	14.5541	HIV	Virus
7EKK	Anti-HIV-1 broadly neutralizing antibody delta-loop 4E10 modified with pyrene acetamide	H	54	54	IGHV1-69	L	F	15.3239	P	1.7	0.658537	0.287765	-0.0332047	0.32097	HIV	Virus
7EKK	Anti-HIV-1 broadly neutralizing antibody delta-loop 4E10 modified with pyrene acetamide	H	56	56	IGHV1-69	I	T	13.1122	P	1.7	0.532544	1.33499	1.24295	0.09204	HIV	Virus
7BYR	BD23-Fab in complex with the S ectodomain trimer	L	50	50	IGKV1-5	K	D	83.7366	B	3.84	0.409756	0.713908	0.557206	0.156702	Sarbecovirus	Virus
7N8I	SARS-CoV-2 S (B.1.429 / epsilon variant) + S2M11 + S2L20 (Local Refinement of the NTD/S2L20)	H	33	33	IGHV3-30	G	A	68.5885	A	3	0.0357143	1.51092	1.55449	-0.04357	Sarbecovirus	Virus
7N8I	SARS-CoV-2 S (B.1.429 / epsilon variant) + S2M11 + S2L20 (Local Refinement of the NTD/S2L20)	H	52	52	IGHV3-30	R	S	8.54871	A	3	0.375	-0.40409	-0.280662	-0.123428	Sarbecovirus	Virus
6PWU	Structure of full-length, fully glycosylated, non-modified HIV-1 gp160 bound to PG16 Fab	H	26	26	IGHV3-30	G	A	100	A | C | E	6.2	0.642857	5.6728	4.99645	0.67635	HIV	Virus
7SBU	Crystal structure of SARS-CoV-2 spike protein receptor-binding domain in complex with a highly potent antibody J08 Fab	H	50	50	IGHV1-69	R	G	16.3507	A	2.53	0.141129	-1.50031	-0.688759	-0.811551	Sarbecovirus	Virus
7SBU	Crystal structure of SARS-CoV-2 spike protein receptor-binding domain in complex with a highly potent antibody J08 Fab	H	54	54	IGHV1-69	L	F	15.3239	A	2.53	0.310976	5.1156	4.75377	0.36183	Sarbecovirus	Virus
4NHC	Crystal structure of the HIV-1 neutralizing antibody 4E10 Fab fragment in complex with a hydrocarbon-stapled peptide containing the 4e10 epitope on gp41.	H	33	33	IGHV1-69	A	T	95.2607	P	2.912	0.198113	3.55107	-0.280621	3.83169	HIV	Virus
4NHC	Crystal structure of the HIV-1 neutralizing antibody 4E10 Fab fragment in complex with a hydrocarbon-stapled peptide containing the 4e10 epitope on gp41.	H	50	50	IGHV1-69	G	R	83.6493	P	2.912	0.0357143	16.2928	1.81425	14.4786	HIV	Virus
4NHC	Crystal structure of the HIV-1 neutralizing antibody 4E10 Fab fragment in complex with a hydrocarbon-stapled peptide containing the 4e10 epitope on gp41.	H	56	56	IGHV1-69	I	T	13.1122	P	2.912	0.556213	2.08618	1.80423	0.28195	HIV	Virus
7AHV	Anti-FIXa Fab of mim8 in complex with human FIXa	B	50	50	IGKV1-5	K	D	83.7366	H	3.11	0.395122	-0.0812277	-0.756127	0.674899	Human	Animal
6C5V	An anti-gH/gL antibody that neutralizes dual-tropic infection defines a site of vulnerability on Epstein-Barr virus	L	50	49	IGLV3-21	Y	D	33.7176	A | C | B	4.8	0.301802	3.52081	1.85067	1.67014	EBV	Virus
6D2P	Crystal structure of IOMA-class CLK31 Fab from an HIV-1 naive donor in complex with a germline-targeting gp120 engineered outer domain eOD-GT8 at 2.6 A	H	50	50	IGHV1-2	W	R	91.7513	C	2.6	0.268722	3.13865	1.7536	1.38505	HIV	Virus
6D2P	Crystal structure of IOMA-class CLK31 Fab from an HIV-1 naive donor in complex with a germline-targeting gp120 engineered outer domain eOD-GT8 at 2.6 A	H	61	62	IGHV1-2	Q	H	94.5431	C	2.6	0.954545	0.622693	0.271916	0.350777	HIV	Virus
4RFO	Crystal structure of the ADCC-Potent Antibody N60-I3 Fab in complex with HIV-1 Clade A/E gp120 and M48u1	H	33	33	IGHV4-31	G	S	100	G	3.2	0.27381	14.9544	7.21398	7.74042	HIV	Virus
4RFO	Crystal structure of the ADCC-Potent Antibody N60-I3 Fab in complex with HIV-1 Clade A/E gp120 and M48u1	L	29	29	IGLV2-14	G	S	97.7459	G	3.2	0.488095	13.1967	12.8611	0.3356	HIV	Virus
4RFO	Crystal structure of the ADCC-Potent Antibody N60-I3 Fab in complex with HIV-1 Clade A/E gp120 and M48u1	L	32	32	IGLV2-14	Y	L	97.7459	G	3.2	0.256757	3.38149	1.76305	1.61844	HIV	Virus
6WO3	Structure of Hepatitis C Virus Envelope Glycoprotein E2 core from genotype 6a bound to broadly neutralizing antibody U1	H	54	54	IGHV1-69	F	L	84.6761	E	2.382	0.624365	0.455026	0.118485	0.336541	HCV	Virus
6WO3	Structure of Hepatitis C Virus Envelope Glycoprotein E2 core from genotype 6a bound to broadly neutralizing antibody U1	H	73	73	IGHV1-69	E	K	54.5814	E	2.382	0.721649	-0.210458	-0.292538	0.08208	HCV	Virus
6NMV	Non-Blocking Fab 218 anti-SIRP-alpha antibody in complex with SIRP-alpha Variant 1	H	52	52	IGHV3-23	S	Y	98.3984	S	2.61	0.130769	19.6789	-0.339585	20.0185	Human	Animal
6NMV	Non-Blocking Fab 218 anti-SIRP-alpha antibody in complex with SIRP-alpha Variant 1	H	53	54	IGHV3-23	S	G	99.2993	S	2.61	0.5	-0.644603	-0.218659	-0.425944	Human	Animal
5TE4	Crystal Structure of Broadly Neutralizing VRC01-class Antibody N6 in Complex with HIV-1 Clade G Strain X2088 gp120 Core	H	50	50	IGHV1-2	W	R	91.7513	G	2.75	0.145374	6.08481	2.1193	3.96551	HIV	Virus
6UYN	Crystal structure of influenza A virus hemagglutinin from A/Ohio/09/2015 bound to the stalk-binding CR6261 antibody Fab	H	54	55	IGHV1-69	F	L	84.6761	B | A	2.85	0.756345	1.19812	-0.249752	1.44787	Influenza	Virus
6UYN	Crystal structure of influenza A virus hemagglutinin from A/Ohio/09/2015 bound to the stalk-binding CR6261 antibody Fab	H	56	57	IGHV1-69	T	I	86.8878	B | A	2.85	0.584507	-1.00083	-0.680996	-0.319834	Influenza	Virus
5TE7	Crystal Structure of Broadly Neutralizing VRC01-class Antibody N6 in Complex with HIV-1 Clade C Strain DU172.17 gp120 Core	H	50	50	IGHV1-2	W	R	91.7513	G	2.15	0.132159	5.52058	2.73647	2.78411	HIV	Virus
6BLH	RSV G central conserved region bound to Fab CB017.5	H	52	52	IGHV3-33	W	S	97.281	G	2	0.259912	3.74841	1.77637	1.97204	RSV	Virus
6BLH	RSV G central conserved region bound to Fab CB017.5	H	94	94	IGHV3-33	R	K	92.145	G	2	0.0806452	3.04532	2.23687	0.80845	RSV	Virus
5T85	Crystal structure of 10E8 Fab in complex with the MPER epitope scaffold T117v2 and phosphatidylglycerol (06:0 PG)	H	50	50	IGHV3-15	R	C	100	G	2.373	0.016129	2.20228	2.48784	-0.28556	HIV	Virus
5T80	Crystal structure of 10E8 Fab in complex with the MPER epitope scaffold T117v2 and phosphatidic acid (06:0 PA)	H	50	50	IGHV3-15	R	C	100	G	2.62	0.016129	-0.629457	-0.935666	0.306209	HIV	Virus
5T80	Crystal structure of 10E8 Fab in complex with the MPER epitope scaffold T117v2 and phosphatidic acid (06:0 PA)	H	58	58	IGHV3-15	D	N	99.4505	G	2.62	0.0920245	0.385893	0.577057	-0.191164	HIV	Virus
7BEH	Crystal structure of the receptor binding domain of SARS-CoV-2 Spike glycoprotein in complex with COVOX-316 Fab	H	50	50	IGHV1-2	W	R	91.7513	E	2.3	0.0881057	21.4482	4.28981	17.1584	Sarbecovirus	Virus
7EOW	High-resolution structure of vWF A1 domain in complex with caplacizumab, the first nanobody-based medicine	B	52	53	IGHV3-23	S	Y	98.3984	A	1.6	0.0307692	17.858	13.2807	4.5773	Human	Animal
2UZI	Crystal structure of HRAS(G12V) - anti-RAS Fv complex	H	33	33	IGHV3-48	S	E	47.0588	R	2	0.115385	5.95616	-1.85182	7.80798	Human	Animal
6U36	PCSK9 in complex with a Fab and compound 14	L	69	69	IGKV3-11	T	R	99.5696	B	2.7	0.394366	-0.325231	-0.29531	-0.029921	Human	Animal
4XVJ	STUCTURE OF THE HEPATITIS C VIRUS ENVELOPE GLYCOPROTEIN E2 ANTIGENIC 2 REGION 412-423 BOUND TO THE BROADLY NEUTRALIZING ANTIBODY HC33.1	H	50	50	IGHV3-23	A	V	99.2993	A	2	0.113208	8.20891	0.463835	7.74507	HCV	Virus
4XVJ	STUCTURE OF THE HEPATITIS C VIRUS ENVELOPE GLYCOPROTEIN E2 ANTIGENIC 2 REGION 412-423 BOUND TO THE BROADLY NEUTRALIZING ANTIBODY HC33.1	H	52	52	IGHV3-23	S	Y	98.3984	A	2	0.176923	8.08509	-1.34545	9.43054	HCV	Virus
4XVJ	STUCTURE OF THE HEPATITIS C VIRUS ENVELOPE GLYCOPROTEIN E2 ANTIGENIC 2 REGION 412-423 BOUND TO THE BROADLY NEUTRALIZING ANTIBODY HC33.1	H	52a	53	IGHV3-23	S	G	1.6016	A	2	0.261538	-0.327918	-0.131469	-0.196449	HCV	Virus
4XVJ	STUCTURE OF THE HEPATITIS C VIRUS ENVELOPE GLYCOPROTEIN E2 ANTIGENIC 2 REGION 412-423 BOUND TO THE BROADLY NEUTRALIZING ANTIBODY HC33.1	H	53	54	IGHV3-23	S	G	99.2993	A	2	0.753846	-0.393944	-0.422139	0.028195	HCV	Virus
4XVJ	STUCTURE OF THE HEPATITIS C VIRUS ENVELOPE GLYCOPROTEIN E2 ANTIGENIC 2 REGION 412-423 BOUND TO THE BROADLY NEUTRALIZING ANTIBODY HC33.1	L	50	51	IGLV1-51	D	E	83.1832	A	2	0.251534	-0.965837	0.8063	-1.77214	HCV	Virus
4XVS	Crystal structure of HIV-1 donor 45 d45-01dG5 coreE gp120 with antibody 45-VRC01.H01+07.O-863513/45-VRC01.L01+07.O-110653 (VRC07_1995)	H	50	50	IGHV1-2	W	R	91.7513	G	1.9	0.167401	3.62486	1.74416	1.8807	HIV	Virus
4XVS	Crystal structure of HIV-1 donor 45 d45-01dG5 coreE gp120 with antibody 45-VRC01.H01+07.O-863513/45-VRC01.L01+07.O-110653 (VRC07_1995)	H	61	62	IGHV1-2	Q	H	94.5431	G	1.9	0.853535	0.0752787	0.259492	-0.184213	HIV	Virus
4XVT	Crystal structure of HIV-1 93TH057 coreE gp120 with antibody 45-VRC01.H01+07.O-863513/45-VRC01.L01+07.O-110653 (VRC07_1995)	H	50	50	IGHV1-2	W	R	91.7513	G	1.69	0.162996	4.23563	1.78946	2.44617	HIV	Virus
4XVT	Crystal structure of HIV-1 93TH057 coreE gp120 with antibody 45-VRC01.H01+07.O-863513/45-VRC01.L01+07.O-110653 (VRC07_1995)	H	61	62	IGHV1-2	Q	H	94.5431	G	1.69	0.787879	-1.12631	0.356627	-1.48294	HIV	Virus
7RAL	SARS-CoV-2 S bound to S2X259 Fab (local refinement of the RBD/S2X259 variable domains)	H	50	50	IGHV1-69	R	G	16.3507	B	3.7	0.0564516	4.02114	4.07449	-0.05335	Sarbecovirus	Virus
7RAL	SARS-CoV-2 S bound to S2X259 Fab (local refinement of the RBD/S2X259 variable domains)	H	73	74	IGHV1-69	K	E	45.4186	B	3.7	0.707317	0.38	0.2401	0.1399	Sarbecovirus	Virus
5GMQ	Structure of MERS-CoV RBD in complex with a fully human antibody MCA1	B	33	30	IGHV1-69	A	T	95.2607	A	2.703	0.00943396	3.6636	1.83371	1.82989	MERS	Virus
5GMQ	Structure of MERS-CoV RBD in complex with a fully human antibody MCA1	B	50	47	IGHV1-69	R	G	16.3507	A	2.703	0.108871	0.918465	0.491435	0.42703	MERS	Virus
5GMQ	Structure of MERS-CoV RBD in complex with a fully human antibody MCA1	B	54	52	IGHV1-69	L	F	15.3239	A	2.703	0.77439	1.28686	0.0703884	1.21647	MERS	Virus
5GMQ	Structure of MERS-CoV RBD in complex with a fully human antibody MCA1	B	73	71	IGHV1-69	K	E	45.4186	A	2.703	0.487805	1.71303	0.590729	1.1223	MERS	Virus
6O2C	Crystal structure of 4493 Fab in complex with circumsporozoite protein NANP3 and anti-kappa VHH domain	A	33	33	IGHV3-49	A	P	100	C	2.017	0.207547	-0.884289	-1.73799	0.853701	Plasmodium	Parasite
6O26	Crystal structure of 3246 Fab in complex with circumsporozoite protein NANA	A	52	52	IGHV3-33	W	S	97.281	C	1.8	0.339207	2.48682	1.96946	0.51736	Plasmodium	Parasite
6O24	Crystal structure of 4498 Fab in complex with circumsporozoite protein NANP3 and anti-Kappa VHH domain	A	52	52	IGHV3-33	W	S	97.281	I	1.4	0.480176	1.74636	1.92251	-0.17615	Plasmodium	Parasite
5F45	Crystal structure of Fab H7.167 in complex with influenza virus hemagglutinin from A/Shanghai/02/2013 (H7N9)	H	33	33	IGHV3-48	E	S	52.9412	A	4.656	0.0927835	-3.65227	-0.476836	-3.17543	Influenza	Virus
6CO3	aducanumab abeta complex	H	52	52	IGHV3-33	W	S	97.281	Q	2.384	0.101322	5.2926	3.34331	1.94929	Human	Animal
6UCF	N123-VRC34_pI4 HIV neutralizing antibody in complex with HIV fusion peptide residue 512-519	H	50	50	IGHV1-2	W	R	91.7513	A	1.29	0.114537	3.41017	2.28464	1.12553	HIV	Virus
5VL7	PCSK9 complex with Fab33	H	52	52	IGHV3-23	S	Y	98.3984	B	3.5	0.161538	3.50522	-1.61832	5.12354	Human	Animal
5VL7	PCSK9 complex with Fab33	L	30	30	IGKV1-13	S	I	100	B	3.5	0.492308	0.135836	1.23252	-1.09668	Human	Animal
5VL7	PCSK9 complex with Fab33	L	32	32	IGKV1-13	A	S	100	B	3.5	0.0377358	3.39668	1.06075	2.33593	Human	Animal
5MEV	MCL1 FAB COMPLEX IN COMPLEX WITH COMPOUND 21	H	50	50	IGHV3-21	S	Y	100	A	2.94	0.0384615	27.1279	6.92868	20.1992	Human	Animal
5MES	MCL1 FAB COMPLEX IN COMPLEX WITH COMPOUND 29	H	50	50	IGHV3-21	S	Y	100	A	2.24	0.0230769	14.476	1.45685	13.0191	Human	Animal
4M5Z	Crystal structure of broadly neutralizing antibody 5J8 bound to 2009 pandemic influenza hemagglutinin, HA1 subunit	L	50	50	IGLV3-21	D	Y	66.2824	A	2.25	0.0368098	12.3165	10.0323	2.2842	Influenza	Virus
4HS8	Hepatitus C envelope glycoprotein E2 fragment 412-423 with humanized and affinity-matured antibody hu5B3.v3	H	58	58	IGHV3-11	N	Y	43.5484	A	2.6	0.216561	5.37507	0.777358	4.59771	HCV	Virus
7U9P	SARS-CoV-2 spike trimer RBD in complex with Fab NA8	H	31	31	IGHV3-33	S	R	99.6979	A	3.5	0.261538	0.045471	-0.630067	0.675538	Sarbecovirus	Virus
7U9P	SARS-CoV-2 spike trimer RBD in complex with Fab NA8	H	52	52	IGHV3-33	W	S	97.281	A	3.5	0.202643	1.75774	-0.112915	1.87065	Sarbecovirus	Virus
7U9O	SARS-CoV-2 spike trimer RBD in complex with Fab NE12	H	50	50	IGHV1-2	W	R	91.7513	A	3.4	0.14978	4.12368	3.33392	0.78976	Sarbecovirus	Virus
7DUO	Crystal structure of daratumumab fab and CD38 complex	H	52	52	IGHV3-23	S	Y	98.3984	B	2.81	0.123077	13.7603	1.01386	12.7464	Human	Animal
7DUO	Crystal structure of daratumumab fab and CD38 complex	H	52a	53	IGHV3-23	G	S	98.3984	B	2.81	0.130952	1.83821	1.28481	0.5534	Human	Animal
7DUO	Crystal structure of daratumumab fab and CD38 complex	H	53	54	IGHV3-23	S	G	99.2993	B	2.81	0.884615	0.214293	-0.0257936	0.240087	Human	Animal
7DUO	Crystal structure of daratumumab fab and CD38 complex	H	55	56	IGHV3-23	G	S	98.3984	B	2.81	0.833333	2.93264	-0.0490743	2.98171	Human	Animal
4H8W	Crystal structure of non-neutralizing and ADCC-potent antibody N5-i5 in complex with HIV-1 clade A/E gp120 and sCD4.	H	53	53	IGHV3-23	S	G	99.2993	G	1.85	0.546154	0.222577	0.184043	0.038534	HIV	Virus
7E9B	Structural basis of HLX10 PD-1 receptor recognition, a promising anti-PD-1 antibody clinical candidate for cancer immunotherapy	H	58	59	IGHV3-11	Y	N	56.4516	C	1.78	0.423423	2.52694	1.86478	0.66216	Human	Animal
4HPY	Crystal structure of RV144-elicited antibody CH59 in complex with V2 peptide	L	50	50	IGLV3-10	E	K	100	P	1.5	0.195876	0.455659	-0.398476	0.854135	HIV	Virus
2PW2	Crystal structure of the HIV-1 Cross Neutralizing Monoclonal Antibody 2F5 in complex with gp41 Peptide ELDKWKSL	B	54	54	IGHV2-5	D	N	73.743	C	2.55	0.748466	0.307895	0.129484	0.178411	HIV	Virus
2PW1	Crystal structure of the HIV-1 Cross Neutralizing Monoclonal Antibody 2F5 in complex with gp41 Peptide ELDKWNSL	B	54	54	IGHV2-5	D	N	73.743	C	2.6	0.748466	0.491065	-0.070505	0.56157	HIV	Virus
6VLN	Crystal structure of 4498 Fab in complex with circumsporozoite protein DND3 and anti-Kappa VHH domain	H	52	52	IGHV3-33	W	S	97.281	P | K	1.63	0.449339	1.20203	-0.0523401	1.25437	Plasmodium	Parasite
5FGC	Three dimensional structure of broadly neutralizing human anti - Hepatitis C virus (HCV) glycoprotein E2 Fab fragment HC33.8	E	50	50	IGHV3-23	A	V	99.2993	A	1.9	0.132075	7.1316	0.458369	6.67323	HCV	Virus
5FGC	Three dimensional structure of broadly neutralizing human anti - Hepatitis C virus (HCV) glycoprotein E2 Fab fragment HC33.8	E	52	52	IGHV3-23	S	Y	98.3984	A	1.9	0.246154	19.2368	-1.41206	20.6489	HCV	Virus
5FGC	Three dimensional structure of broadly neutralizing human anti - Hepatitis C virus (HCV) glycoprotein E2 Fab fragment HC33.8	E	52a	53	IGHV3-23	S	G	1.6016	A	1.9	0.223077	-0.164716	-0.293001	0.128285	HCV	Virus
7S5P	Crystal structure of SARS-CoV-2 B.1.351 variant receptor binding domain in complex with neutralizing antibody CS23	L	50	50	IGLV3-21	D	Y	66.2824	A	2.86	0.208589	0.498667	0.589294	-0.090627	Sarbecovirus	Virus
5C6T	Crystal structure of HCMV glycoprotein B in complex with 1G2 Fab	H	1	1	IGHV4-39	Q	R	99.6183	A	3.6	1	-0.590822	-0.706971	0.116149	CMV	Virus
5C6T	Crystal structure of HCMV glycoprotein B in complex with 1G2 Fab	L	50	51	IGLV1-47	R	S	88.3838	A	3.6	0.278226	1.51841	1.47453	0.04388	CMV	Virus
2CMR	Crystal structure of the HIV-1 neutralizing antibody D5 Fab bound to the gp41 inner-core mimetic 5-helix	H	33	33	IGHV1-69	A	T	95.2607	A	2	0.132075	0.544297	0.0185035	0.525794	HIV	Virus
2CMR	Crystal structure of the HIV-1 neutralizing antibody D5 Fab bound to the gp41 inner-core mimetic 5-helix	H	50	50	IGHV1-69	G	R	83.6493	A	2	0.107143	4.51153	0.330635	4.18089	HIV	Virus
2CMR	Crystal structure of the HIV-1 neutralizing antibody D5 Fab bound to the gp41 inner-core mimetic 5-helix	H	54	54	IGHV1-69	F	L	84.6761	A	2	0.715736	2.40285	-0.0618792	2.46473	HIV	Virus
2CMR	Crystal structure of the HIV-1 neutralizing antibody D5 Fab bound to the gp41 inner-core mimetic 5-helix	H	56	56	IGHV1-69	T	I	86.8878	A	2	0.5	1.54795	-0.971344	2.51929	HIV	Virus
2CMR	Crystal structure of the HIV-1 neutralizing antibody D5 Fab bound to the gp41 inner-core mimetic 5-helix	H	73	73	IGHV1-69	E	K	54.5814	A	2	0.613402	-0.0163896	-0.245989	0.229599	HIV	Virus
2CMR	Crystal structure of the HIV-1 neutralizing antibody D5 Fab bound to the gp41 inner-core mimetic 5-helix	L	50	50	IGKV1-5	K	D	83.7366	A	2	0.365854	2.08238	2.62769	-0.54531	HIV	Virus
5BVP	The molecular mode of action and species specificity of canakinumab, a human monoclonal antibody neutralizing IL-1beta	H	52	52	IGHV3-33	W	S	97.281	I	2.2	0.255507	4.2217	2.40041	1.82129	Human	Animal
5BVP	The molecular mode of action and species specificity of canakinumab, a human monoclonal antibody neutralizing IL-1beta	H	94	98	IGHV3-33	R	K	92.145	I	2.2	0.0766129	0.920599	0.66831	0.252289	Human	Animal
2XTJ	The crystal structure of PCSK9 in complex with 1D05 Fab	D	54	55	IGHV1-69	L	F	15.3239	A	2.7	0.402439	7.67852	0.280798	7.39772	Human	Animal
2XTJ	The crystal structure of PCSK9 in complex with 1D05 Fab	D	56	57	IGHV1-69	I	T	13.1122	A	2.7	0.532544	1.11838	0.14223	0.97615	Human	Animal
8GV5	Crystal structure of PN-SIA28 in complex with influenza hemagglutinin A/swine/Guangdong/104/2013 (H1N1)	C	52	82	IGHV3-30	S	R	91.4513	B | A	3.2	0.1	-1.30587	0.303747	-1.60962	Influenza	Virus
8GV7	Crystal structure of PN-SIA28 in complex with influenza hemagglutinin H18 A/flat-faced bat/Peru/033/2010	C	52	82	IGHV3-30	S	R	91.4513	B | A	2.6	0.0923077	-0.434843	-0.720166	0.285323	Influenza	Virus
4S1Q	Crystal structure of a VRC01-lineage antibody, 45-VRC01.H03+06.D-001739, in complex with clade A/E HIV-1 gp120 core	H	50	50	IGHV1-2	W	R	91.7513	G	2.4	0.237885	4.88557	1.75677	3.1288	HIV	Virus
4S1Q	Crystal structure of a VRC01-lineage antibody, 45-VRC01.H03+06.D-001739, in complex with clade A/E HIV-1 gp120 core	H	69	69	IGHV1-2	M	S	99.8731	G	2.4	0.037234	3.73319	3.81382	-0.08063	HIV	Virus
4S1R	Crystal structure of a VRC01-lineage antibody, 45-VRC01.H08.F-117225, in complex with clade A/E HIV-1 gp120 core	H	50	50	IGHV1-2	W	R	91.7513	G	3.214	0.246696	3.28262	1.11273	2.16989	HIV	Virus
4S1S	Crystal structure of a VRC01-lineage antibody, 45-VRC01.H5.F-185917, in complex with clade A/E HIV-1 gp120 core	H	50	50	IGHV1-2	W	R	91.7513	G	3.39	0.14978	4.28259	2.17821	2.10438	HIV	Virus
7E3O	Crystal structure of SARS-CoV-2 receptor binding domain in complex with neutralizing antibody nCoV617	H	26	26	IGHV3-30	G	A	100	R	2.51	0.25	3.4734	3.16368	0.30972	Sarbecovirus	Virus
7E3O	Crystal structure of SARS-CoV-2 receptor binding domain in complex with neutralizing antibody nCoV617	H	94	97	IGHV3-30	R	K	46.9185	R	2.51	0.116935	1.98992	0.368192	1.62173	Sarbecovirus	Virus
3SE9	Crystal structure of broadly and potently neutralizing antibody VRC-PG04 in complex with HIV-1 gp120	H	50	50	IGHV1-2	W	R	91.7513	G	2	0.127753	5.27007	2.86843	2.40164	HIV	Virus
5J13	Cytokine antibody complex	B	50	52	IGLV3-21	D	Y	66.2824	A	2.298	0.269939	-1.05407	-1.35558	0.30151	Human	Animal
5J13	Cytokine antibody complex	C	52	55	IGHV3-33	W	S	97.281	A	2.298	0.242291	-0.262298	0.396287	-0.658585	Human	Animal
5J13	Cytokine antibody complex	C	94	101	IGHV3-33	R	K	92.145	A	2.298	0.0766129	3.05762	0.698951	2.35867	Human	Animal
4AL8	Structure of Dengue virus DIII in complex with Fab 2H12	L	30	30	IGKV1-17	R	S	82.2695	C	1.66	0.475806	0.433754	0.345412	0.088342	Dengue	Virus
5C0S	Crystal structure of a generation 4 influenza hemagglutinin stabilized stem in complex with the broadly neutralizing antibody CR6261	H	54	54	IGHV1-69	F	L	84.6761	A	4.3	0.766497	0.871003	-0.168151	1.03915	Influenza	Virus
5C0S	Crystal structure of a generation 4 influenza hemagglutinin stabilized stem in complex with the broadly neutralizing antibody CR6261	H	56	56	IGHV1-69	T	I	86.8878	A	4.3	0.478873	-1.03425	-0.983483	-0.050767	Influenza	Virus
4DN4	Crystal structure of the complex between cnto888 fab and mcp-1 mutant p8a	H	54	55	IGHV1-69	F	L	84.6761	M	2.8	0.71066	0.207786	0.1616	0.046186	Human	Animal
7T01	SARS-CoV-2 S-RBD + Fab 54042-4	H	54	56	IGHV2-5	D	N	73.743	A	2.69	0.858896	-0.23365	-0.478953	0.245303	Sarbecovirus	Virus
7LY0	SARS-CoV-2 S/S2M11/S2M28 Local Refinement	H	31	31	IGHV3-33	S	R	99.6979	A	2.6	0.584615	0.264667	0.0557229	0.208944	Sarbecovirus	Virus
7LY0	SARS-CoV-2 S/S2M11/S2M28 Local Refinement	H	35	35	IGHV3-33	H	Y	99.6979	A	2.6	0.0163043	2.41305	2.06056	0.35249	Sarbecovirus	Virus
7LY0	SARS-CoV-2 S/S2M11/S2M28 Local Refinement	H	52	52	IGHV3-33	W	S	97.281	A	2.6	0.440529	2.28422	-0.153672	2.43789	Sarbecovirus	Virus
4J6R	Crystal structure of broadly and potently neutralizing antibody VRC23 in complex with HIV-1 gp120	H	50	50	IGHV1-2	W	R	91.7513	G	1.64	0.171806	4.98913	2.18818	2.80095	HIV	Virus
3U7Y	Structure of NIH45-46 Fab in complex with gp120 of 93TH057 HIV	H	50	50	IGHV1-2	W	R	91.7513	G	2.4478	0.185022	3.35759	0.555214	2.80238	HIV	Virus
3U7Y	Structure of NIH45-46 Fab in complex with gp120 of 93TH057 HIV	H	69	69	IGHV1-2	M	S	99.8731	G	2.4478	0.0265957	2.57728	2.59077	-0.01349	HIV	Virus
3MLZ	Crystal structure of anti-HIV-1 V3 Fab 3074 in complex with a VI191 V3 peptide	H	30	30	IGHV4-59	S	Y	100	P	2.99	0.4	-0.204483	-0.104941	-0.099542	HIV	Virus
3MLZ	Crystal structure of anti-HIV-1 V3 Fab 3074 in complex with a VI191 V3 peptide	H	53	53	IGHV4-59	Y	T	100	P	2.99	0.378378	2.73012	1.86022	0.8699	HIV	Virus
3MLZ	Crystal structure of anti-HIV-1 V3 Fab 3074 in complex with a VI191 V3 peptide	L	50	50	IGLV1-51	E	D	16.8168	P	2.99	0.345361	1.32395	0.721502	0.602448	HIV	Virus
6IUT	Crystal structure of influenza A virus H5 hemagglutinin globular head in complex with the Fab of antibody AVFluIgG01	H	31	30	IGHV4-4	S	N	100	A	2.3	1	-0.101621	-1.59968	1.49806	Influenza	Virus
6IUT	Crystal structure of influenza A virus H5 hemagglutinin globular head in complex with the Fab of antibody AVFluIgG01	H	50	49	IGHV4-4	Y	E	5.68182	A	2.3	0.00900901	6.57854	6.32103	0.25751	Influenza	Virus
6IUT	Crystal structure of influenza A virus H5 hemagglutinin globular head in complex with the Fab of antibody AVFluIgG01	H	50	49	IGHV4-4	Y	R	5.68182	A	2.3	0.00900901	3.42239	4.22754	-0.80515	Influenza	Virus
6IUT	Crystal structure of influenza A virus H5 hemagglutinin globular head in complex with the Fab of antibody AVFluIgG01	H	73	72	IGHV4-4	T	K	28.0303	A	2.3	0.408451	-0.583657	-1.03561	0.451953	Influenza	Virus
7ND3	EM structure of SARS-CoV-2 Spike glycoprotein in complex with COVOX-40 Fab	H	54	54	IGHV3-66	G	C	100	B	3.7	0.880952	2.48033	-0.484318	2.96465	Sarbecovirus	Virus
7V27	RBD/XG005 local refinement	A	32	34	IGLV2-14	Y	L	97.7459	C	4.18	0.36036	1.4773	0.102955	1.37434	Sarbecovirus	Virus
7V27	RBD/XG005 local refinement	B	54	56	IGHV2-5	D	N	73.743	C	4.18	0.687117	0.544024	0.550014	-0.00599	Sarbecovirus	Virus
7SD5	Crystallographic structure of neutralizing antibody 10-40 in complex with SARS-CoV-2 spike receptor binding domain	H	1	1	IGHV4-39	Q	R	99.6183	A	1.53	1	-0.983844	-0.48471	-0.499134	Sarbecovirus	Virus
7SD5	Crystallographic structure of neutralizing antibody 10-40 in complex with SARS-CoV-2 spike receptor binding domain	H	26	26	IGHV4-39	G	S	100	A	1.53	0.714286	6.60733	6.75797	-0.15064	Sarbecovirus	Virus
7SD5	Crystallographic structure of neutralizing antibody 10-40 in complex with SARS-CoV-2 spike receptor binding domain	H	27	27	IGHV4-39	G	Y	100	A	1.53	0.345238	6.03691	3.53046	2.50645	Sarbecovirus	Virus
7SD5	Crystallographic structure of neutralizing antibody 10-40 in complex with SARS-CoV-2 spike receptor binding domain	H	28	28	IGHV4-39	S	Y	100	A	1.53	0.423077	0.511308	0.237389	0.273919	Sarbecovirus	Virus
7OXN	Crystal Structure of TAP01 in complex with cyclised amyloid beta peptide	H	31	31	IGHV3-33	S	R	99.6979	A	2.5	0.646154	0.0876373	0.125441	-0.0378037	Human	Animal
7OXN	Crystal Structure of TAP01 in complex with cyclised amyloid beta peptide	H	35	35	IGHV3-33	H	Y	99.6979	A	2.5	0.0869565	7.4637	0.744024	6.71968	Human	Animal
7OXN	Crystal Structure of TAP01 in complex with cyclised amyloid beta peptide	H	52	52	IGHV3-33	W	S	97.281	A	2.5	0.330396	4.04871	2.81199	1.23672	Human	Animal
7T72	Epitope-based selection of SARS-CoV-2 neutralizing antibodies from convalescent patients	H	54	54	IGHV3-66	G	C	100	A	3.177	0.869048	8.87403	2.87232	6.00171	Sarbecovirus	Virus
7T73	HIV-1 Envelope ApexGT2.2MUT in complex with PCT64.LMCA Fab	H	52c	52c	IGHV3-15	T	A	100	E | A | C	4	0.774648	-0.728787	-0.162045	-0.566742	HIV	Virus
7T73	HIV-1 Envelope ApexGT2.2MUT in complex with PCT64.LMCA Fab	H	53	53	IGHV3-15	D	N	100	E | A | C	4	0.754601	0.937275	0.173181	0.764094	HIV	Virus
7T76	HIV-1 Envelope ApexGT3 in complex with PG9.iGL Fab	H	26	26	IGHV3-30	G	A	100	E | A | C	4.43	0.761905	2.97884	2.76263	0.21621	HIV	Virus
7T76	HIV-1 Envelope ApexGT3 in complex with PG9.iGL Fab	H	94	94	IGHV3-30	R	K	46.9185	E | A | C	4.43	0.104839	-0.726365	-0.50597	-0.220395	HIV	Virus
7T77	HIV-1 Envelope ApexGT3.N130 in complex with PG9 Fab	H	26	26	IGHV3-30	G	A	100	E | A | C	4.75	0.785714	3.61194	3.65801	-0.04607	HIV	Virus
6DB6	Crystal structure of anti-HIV-1 V3 Fab 311-11D in complex with a HIV-1 gp120 V3 peptide from MN strain	H	51	51	IGHV1-3	I	S	100	P	1.978	0.0236686	2.41986	2.67886	-0.259	HIV	Virus
6DB6	Crystal structure of anti-HIV-1 V3 Fab 311-11D in complex with a HIV-1 gp120 V3 peptide from MN strain	L	50	50	IGLV3-10	E	K	100	P	1.978	0.164948	-0.0207364	-0.404428	0.383692	HIV	Virus
7KQL	Anti-Tim3 antibody Fab complex	H	30	30	IGHV4-39	S	G	100	T	1.49	0.507692	1.37194	0.81306	0.55888	Human	Animal
3N85	Crystallographic trimer of HER2 extracellular regions in complex with tryptophan-rich antibody fragment	H	58	58	IGHV3-74	S	T	92.638	A	3.2	0.123077	0.589921	1.13053	-0.540609	Human	Animal
6WG0	Crystal structure of Fab366 in complex with NPNA3 peptide from circumsporozoite protein	H	50	50	IGHV1-2	W	R	91.7513	P	1.599	0.189427	3.26611	2.79331	0.4728	Plasmodium	Parasite
6WGL	Dupilumab fab with Crystal Kappa design complexed with human IL-4 receptor	A	52	52	IGHV3-23	S	Y	98.3984	C	2.82	0.130769	21.3169	-0.720941	22.0378	Human	Animal
6WGL	Dupilumab fab with Crystal Kappa design complexed with human IL-4 receptor	A	53	54	IGHV3-23	S	G	99.2993	C	2.82	0.553846	-0.503205	0.207452	-0.710657	Human	Animal
7MDP	KRas G12C in complex with G-2897	H	26	26	IGHV4-4	G	S	100	A	1.96	0.75	4.11494	3.22532	0.88962	Human	Animal
7MDP	KRas G12C in complex with G-2897	H	27	27	IGHV4-4	G	I	100	A	1.96	0.297619	5.33508	6.88798	-1.5529	Human	Animal
7MDP	KRas G12C in complex with G-2897	H	31	31	IGHV4-4	S	N	100	A	1.96	0.230769	1.68894	-0.0453975	1.73434	Human	Animal
7MDP	KRas G12C in complex with G-2897	H	32	32	IGHV4-4	S	W	71.9697	A	1.96	0.353846	9.61559	0.375662	9.23993	Human	Animal
7MDP	KRas G12C in complex with G-2897	H	32	32	IGHV4-4	S	Y	71.9697	A	1.96	0.353846	6.4372	0.262008	6.17519	Human	Animal
7MDP	KRas G12C in complex with G-2897	H	33	33	IGHV4-4	N	W	71.9697	A	1.96	0.0509554	0.327828	0.742316	-0.414488	Human	Animal
7MDP	KRas G12C in complex with G-2897	H	33	33	IGHV4-4	N	Y	71.9697	A	1.96	0.0509554	-1.10061	-0.523195	-0.577415	Human	Animal
7MDP	KRas G12C in complex with G-2897	H	53	53	IGHV4-4	H	T	71.9697	A	1.96	0.255435	0.748565	-0.055306	0.803871	Human	Animal
6XZW	Crystal structure of the meningococcal vaccine antigen fHbp in complex with a cross-reactive human Fab.	L	60	61	IGKV3-20	D	A	99.878	D	2.4	0.773006	-0.0237433	0.0931588	-0.116902	Meningococcus	Bacteria
4XI5	gHgL of varicella-zoster virus in complex with human neutralizing antibodies	D	33	33	IGHV3-30	A	G	31.4115	B | A	3.9	0.0566038	1.16656	0.841213	0.325347	HHV-3	Virus
4XI5	gHgL of varicella-zoster virus in complex with human neutralizing antibodies	D	50	50	IGHV3-30	V	F	91.4513	B | A	3.9	0.126761	10.332	4.30776	6.02424	HHV-3	Virus
4XI5	gHgL of varicella-zoster virus in complex with human neutralizing antibodies	D	52	52	IGHV3-30	S	R	91.4513	B | A	3.9	0.315385	-0.00281778	0.654957	-0.657775	HHV-3	Virus
7ZR8	OMI-38 FAB IN COMPLEX WITH SARS-COV-2 BETA SPIKE RBD (local refinement)	H	33	33	IGHV1-69	T	A	4.73934	A	3.7	0.126761	-0.87471	-1.00547	0.13076	Sarbecovirus	Virus
7ZR8	OMI-38 FAB IN COMPLEX WITH SARS-COV-2 BETA SPIKE RBD (local refinement)	H	50	50	IGHV1-69	R	G	16.3507	A	3.7	0.145161	-1.38987	2.26898	-3.65885	Sarbecovirus	Virus
7ZR8	OMI-38 FAB IN COMPLEX WITH SARS-COV-2 BETA SPIKE RBD (local refinement)	H	73	74	IGHV1-69	K	E	45.4186	A	3.7	0.385366	-0.367169	1.01386	-1.38103	Sarbecovirus	Virus
7ZR8	OMI-38 FAB IN COMPLEX WITH SARS-COV-2 BETA SPIKE RBD (local refinement)	L	50	50	IGKV1-5	D	K	16.2634	A	3.7	0.202454	3.66469	-0.440614	4.1053	Sarbecovirus	Virus
7B3O	Crystal structure of the SARS-CoV-2 RBD in complex with STE90-C11 Fab	H	54	54	IGHV3-66	G	C	100	E	2	0.880952	1.50993	-0.377828	1.88776	Sarbecovirus	Virus
6VJT	Co-crystals of broadly neutralizing antibody with the linear epitope from Hepatitis B surface antigen	H	31	31	IGHV3-33	R	S	0.302115	P	1.782	0.66129	0.499228	0.484188	0.01504	HBV	Virus
6VJT	Co-crystals of broadly neutralizing antibody with the linear epitope from Hepatitis B surface antigen	H	52	52	IGHV3-33	W	S	97.281	P	1.782	0.524229	1.80886	1.07433	0.73453	HBV	Virus
6ULF	Crystal structure of 4498 Fab in complex with circumsporozoite protein NDN3 and anti-Kappa VHH domain	A	52	52	IGHV3-33	W	S	97.281	P | K	1.7	0.45815	1.12185	1.45743	-0.33558	Plasmodium	Parasite
6ULC	Structure of full-length, fully glycosylated, non-modified HIV-1 gp160 bound to PG16 Fab at a nominal resolution of 4.6 Angstrom	H	26	26	IGHV3-30	G	A	100	A | E	4.6	0.666667	5.37072	5.40041	-0.02969	HIV	Virus
7YKJ	Omicron RBDs bound with P3E6 Fab (one up and one down)	D	60	61	IGKV3-20	D	A	99.878	C	3.5	0.779141	0.399571	0.291517	0.108054	Sarbecovirus	Virus
7T5O	VFLIP Spike Trimer with GAR03	L	50	49	IGLV3-21	D	Y	66.2824	C	3.39	0.288344	-0.891002	1.62383	-2.51483	Sarbecovirus	Virus
7M71	SARS-CoV-2 Spike:5A6 Fab complex I focused refinement	H	50	50	IGHV3-30	V	F	91.4513	A | B	2.66	0.0633803	5.21155	2.90782	2.30373	Sarbecovirus	Virus
7M71	SARS-CoV-2 Spike:5A6 Fab complex I focused refinement	H	52	52	IGHV3-30	S	R	91.4513	A | B	2.66	0.238462	2.5287	-0.0979049	2.6266	Sarbecovirus	Virus
7M71	SARS-CoV-2 Spike:5A6 Fab complex I focused refinement	H	94	98	IGHV3-30	R	K	46.9185	A | B	2.66	0.165323	1.05391	-0.421249	1.47516	Sarbecovirus	Virus
6MLK	Structure of Thioesterase from DEBS with a thioesterase-specific antibody	H	30	32	IGHV4-34	S	Y	100	A	2.45	0.646154	-0.875723	-0.894731	0.019008	S. erythraea	Bacteria
6MLK	Structure of Thioesterase from DEBS with a thioesterase-specific antibody	H	31	33	IGHV4-34	G	W	100	A	2.45	0.738095	0.254961	0.37207	-0.117109	S. erythraea	Bacteria
6MLK	Structure of Thioesterase from DEBS with a thioesterase-specific antibody	H	32	34	IGHV4-34	Y	S	100	A	2.45	0.306306	0.419413	0.326996	0.092417	S. erythraea	Bacteria
6MLK	Structure of Thioesterase from DEBS with a thioesterase-specific antibody	H	52	54	IGHV4-34	N	Y	98.8889	A	2.45	0.152866	12.8436	10.9231	1.9205	S. erythraea	Bacteria
6MLK	Structure of Thioesterase from DEBS with a thioesterase-specific antibody	H	52	54	IGHV4-34	N	I	98.8889	A	2.45	0.152866	0.610017	1.49805	-0.888033	S. erythraea	Bacteria
6MLK	Structure of Thioesterase from DEBS with a thioesterase-specific antibody	H	53	55	IGHV4-34	H	Y	100	A	2.45	0.451087	-1.34269	-1.40683	0.06414	S. erythraea	Bacteria
7D5B	BACE2 xaperone complex with N-{3-[(5R)-3-amino-2,5-dimethyl-1,1-dioxo-5,6-dihydro-2H-1lambda6,2,4-thiadiazin-5-yl]-4-fluorophenyl}-5-fluoropyridine-2-carboxamide	D	58	218	IGHV3-74	T	S	7.36196	A	1.31	0.443662	-0.159553	-0.196012	0.036459	Human	Animal
7D5U	BACE2 xaperone complex with N-{3-[(9S)-7-amino-2,2-difluoro-9-(prop-1-yn-1-yl)-6-oxa-8-azaspiro[3.5]non-7-en-9-yl]-4-fluorophenyl}-5-cyanopyridine-2-carboxamide	D	58	218	IGHV3-74	T	S	7.36196	A	2.04	0.464789	-0.287599	-0.195118	-0.092481	Human	Animal
7EY4	Local CryoEM of the SARS-CoV-2 S6PV2 in complex with BD-667	H	58	59	IGHV3-11	Y	N	56.4516	R | N	3.69	0.427928	0.422076	0.910004	-0.487928	Sarbecovirus	Virus
6E4X	Human antibody S5V2-29 in complex with influenza hemagglutinin A/Texas/50/2012 (H3N2)	Z	34	34	IGHV4-61	Y	W	100	B	2.25	0.265766	0.556105	-1.54431	2.10041	Influenza	Virus
2EKS	Crystal structure of humanized HyHEL-10 FV-HEN lysozyme complex	B	31	31	IGHV4-59	S	Y	100	C	2	0.515385	0.98496	-0.169989	1.15495	Chicken	Animal
2EKS	Crystal structure of humanized HyHEL-10 FV-HEN lysozyme complex	B	33	33	IGHV4-59	Y	S	100	C	2	0.373874	5.67699	1.06682	4.61017	Chicken	Animal
2EKS	Crystal structure of humanized HyHEL-10 FV-HEN lysozyme complex	B	50	50	IGHV4-59	Y	R	100	C	2	0.0900901	6.3145	3.77642	2.53808	Chicken	Animal
2EKS	Crystal structure of humanized HyHEL-10 FV-HEN lysozyme complex	B	53	53	IGHV4-59	Y	T	100	C	2	0.761261	2.37751	0.330403	2.04711	Chicken	Animal
2EKS	Crystal structure of humanized HyHEL-10 FV-HEN lysozyme complex	B	58	58	IGHV4-59	Y	N	0	C	2	0.387387	0.919307	0.321175	0.598132	Chicken	Animal
7SJS	Crystal structure of SARS-CoV-2 spike stem helix peptide in complex with neutralizing antibody CC40.8	H	50	50	IGHV3-23	A	V	99.2993	C	1.612	0.0471698	2.08111	1.89551	0.1856	Sarbecovirus	Virus
7SJS	Crystal structure of SARS-CoV-2 spike stem helix peptide in complex with neutralizing antibody CC40.8	H	52	52	IGHV3-23	S	Y	98.3984	C	1.612	0.123077	0.824669	-0.902031	1.7267	Sarbecovirus	Virus
7SJS	Crystal structure of SARS-CoV-2 spike stem helix peptide in complex with neutralizing antibody CC40.8	H	53	53	IGHV3-23	G	S	0.700701	C	1.612	0.142857	1.50345	1.40253	0.10092	Sarbecovirus	Virus
7SJS	Crystal structure of SARS-CoV-2 spike stem helix peptide in complex with neutralizing antibody CC40.8	H	55	55	IGHV3-23	G	S	98.3984	C	1.612	0.428571	3.71748	3.76113	-0.04365	Sarbecovirus	Virus
7SJS	Crystal structure of SARS-CoV-2 spike stem helix peptide in complex with neutralizing antibody CC40.8	L	50	50	IGLV3-10	E	K	100	C	1.612	0.262887	-3.65994	-1.0895	-2.57044	Sarbecovirus	Virus
7SJS	Crystal structure of SARS-CoV-2 spike stem helix peptide in complex with neutralizing antibody CC40.8	L	96	96	IGLV3-10	A	T	0	C	1.612	0.0943396	5.90503	6.42312	-0.51809	Sarbecovirus	Virus
4OT1	Structural Basis for the Recognition of Human Cytomegalovirus Glycoprotein B by the Neutralizing Human Antibody SM5-1	L	50	51	IGLV1-51	D	E	83.1832	A	2.11	0.0981595	0.477661	0.173672	0.303989	CMV	Virus
7VNG	Crystal structure of human coronavirus 229E spike protein receptor-binding domain in complex with S11 Fab	L	90	90	IGKV1-39	Q	C	99.925	D	3.8	0.0505051	-0.0231737	-0.759707	0.736533	229E	Virus
4HHA	Anti-Human Cytomegalovirus (HCMV) Fab KE5 with epitope peptide AD-2S1	B	33	33	IGHV3-30	G	A	68.5885	P	1.6	0.0833333	-0.731017	-0.861041	0.130024	CMV	Virus
4HHA	Anti-Human Cytomegalovirus (HCMV) Fab KE5 with epitope peptide AD-2S1	B	52	52	IGHV3-30	S	R	91.4513	P	1.6	0.0615385	9.69995	-0.201126	9.90108	CMV	Virus
4HHA	Anti-Human Cytomegalovirus (HCMV) Fab KE5 with epitope peptide AD-2S1	B	94	94	IGHV3-30	R	K	46.9185	P	1.6	0.112903	0.530477	1.0445	-0.514023	CMV	Virus
6PZE	Crystal structure of human NA-45 Fab in complex with neuraminidase Y169aH mutant from A/Shanghai/2/2013 (H7N9)	L	50	50	IGLV1-51	D	E	83.1832	A	2.3	0.165644	-1.7714	-1.25834	-0.51306	Influenza	Virus
6B0G	Crystal structure of Pfs25 in complex with the transmission blocking antibody 1245	C	27d	27d	IGKV2-30	Y	H	60.6648	E	1.9	0.414414	1.09334	2.65797	-1.56463	Plasmodium	Parasite
6B0A	Crystal structure of Pfs25 in complex with the transmission blocking antibody 1269	H	52	52	IGHV3-23	S	Y	98.3984	A	2.5	0.176923	16.7422	0.0626021	16.6796	Plasmodium	Parasite
6B0A	Crystal structure of Pfs25 in complex with the transmission blocking antibody 1269	H	52a	53	IGHV3-23	G	S	98.3984	A	2.5	0.178571	0.36442	1.24038	-0.87596	Plasmodium	Parasite
6B0A	Crystal structure of Pfs25 in complex with the transmission blocking antibody 1269	H	53	54	IGHV3-23	S	G	99.2993	A	2.5	0.553846	-0.474055	-0.170936	-0.303119	Plasmodium	Parasite
6B08	Crystal structure of Pfs25 in complex with the transmission blocking antibody 1276	B	50	50	IGLV3-21	Y	D	33.7176	A	2.2	0.346847	6.70018	0.961288	5.73889	Plasmodium	Parasite
6B08	Crystal structure of Pfs25 in complex with the transmission blocking antibody 1276	C	50	50	IGHV1-2	W	R	91.7513	A	2.2	0.061674	2.59554	2.06921	0.52633	Plasmodium	Parasite
7MF1	Crystal structure of SARS-CoV-2 receptor binding domain in complex with neutralizing antibody 47D1	H	54	54	IGHV1-69	F	L	84.6761	A	2.092	0.406091	0.806963	0.360129	0.446834	Sarbecovirus	Virus
7MF1	Crystal structure of SARS-CoV-2 receptor binding domain in complex with neutralizing antibody 47D1	H	73	73	IGHV1-69	E	K	54.5814	A	2.092	0.43299	-0.570801	-0.234676	-0.336125	Sarbecovirus	Virus
7MF1	Crystal structure of SARS-CoV-2 receptor binding domain in complex with neutralizing antibody 47D1	L	50	50	IGLV2-14	D	E	43.4426	A	2.092	0.0858896	0.38632	0.218745	0.167575	Sarbecovirus	Virus
6AOD	FXIa antibody complex	A	30	30	IGKV1-17	R	S	82.2695	C	1.8	0.919355	2.27921	0.888481	1.39073	Human	Animal
6AOD	FXIa antibody complex	A	32	32	IGKV1-17	D	Y	82.2695	C	1.8	0.368098	7.52431	-0.477544	8.00185	Human	Animal
6AOD	FXIa antibody complex	A	34	34	IGKV1-17	G	A	82.2695	C	1.8	0.0357143	-1.06425	-0.0144782	-1.04977	Human	Animal
6AOD	FXIa antibody complex	B	50	50	IGHV1-2	W	R	91.7513	C	1.8	0.229075	4.02728	1.77562	2.25166	Human	Animal
6AOD	FXIa antibody complex	B	61	62	IGHV1-2	Q	H	94.5431	C	1.8	0.944444	0.545025	0.380589	0.164436	Human	Animal
3PGF	Crystal structure of maltose bound MBP with a conformationally specific synthetic antigen binder (sAB)	H	54	54	IGHV3-11	S	G	43.5484	A	2.1	0.623077	2.74377	0.733007	2.01076	E. Coli	Bacteria
3PGF	Crystal structure of maltose bound MBP with a conformationally specific synthetic antigen binder (sAB)	H	56	56	IGHV3-11	Y	T	43.5484	A	2.1	0.603604	1.74475	0.361485	1.38326	E. Coli	Bacteria
6FGB	Human FcRn extra-cellular domain complexed with Fab fragment of Rozanolixizumab	H	26	26	IGHV3-30	G	A	100	A | B	2.9	0.5	1.2703	1.06006	0.21024	Human	Animal
6FGB	Human FcRn extra-cellular domain complexed with Fab fragment of Rozanolixizumab	L	32	37	IGKV1-17	Y	D	17.7305	A | B	2.9	0.400901	3.07433	-0.425923	3.50025	Human	Animal
3GRW	FGFR3 in complex with a Fab	H	52	52	IGHV3-23	Y	S	1.6016	A	2.1	0.108108	2.95146	2.49226	0.4592	Human	Animal
7VNC	Structure of the SARS-CoV-2 spike glycoprotein in complex with a human single domain antibody n3113 (UDD-state, state 1)	V	52	52	IGHV3-23	Y	S	1.6016	C	3.7	0.220721	2.50864	1.03021	1.47843	Sarbecovirus	Virus
7VNB	Crystal structure of the SARS-CoV-2 RBD in complex with a human single domain antibody n3113	A	52	52	IGHV3-23	Y	S	1.6016	B	2.27	0.328829	3.32149	1.35892	1.96257	Sarbecovirus	Virus
5CIN	Crystal Structure of non-neutralizing version of 4E10 (DeltaLoop) with epitope bound	H	33	33	IGHV1-69	A	T	95.2607	P	1.7	0.254717	2.70358	-0.83237	3.53595	HIV	Virus
5CIN	Crystal Structure of non-neutralizing version of 4E10 (DeltaLoop) with epitope bound	H	50	50	IGHV1-69	G	R	83.6493	P	1.7	0.0833333	16.4633	0.922668	15.5406	HIV	Virus
5CIN	Crystal Structure of non-neutralizing version of 4E10 (DeltaLoop) with epitope bound	H	54	54	IGHV1-69	L	F	15.3239	P	1.7	0.640244	0.845451	-0.0306391	0.87609	HIV	Virus
5CIN	Crystal Structure of non-neutralizing version of 4E10 (DeltaLoop) with epitope bound	H	56	56	IGHV1-69	I	T	13.1122	P	1.7	0.532544	1.00794	0.848578	0.159362	HIV	Virus
5CIL	Crystal Structure of non-neutralizing version of 4E10 (WDWD) with epitope bound	H	33	33	IGHV1-69	A	T	95.2607	P	1.81	0.245283	2.77399	-0.633987	3.40798	HIV	Virus
5CIL	Crystal Structure of non-neutralizing version of 4E10 (WDWD) with epitope bound	H	50	50	IGHV1-69	G	R	83.6493	P	1.81	0.0833333	8.26942	0.900837	7.36858	HIV	Virus
5CIL	Crystal Structure of non-neutralizing version of 4E10 (WDWD) with epitope bound	H	54	54	IGHV1-69	L	F	15.3239	P	1.81	0.640244	1.52507	-0.253892	1.77896	HIV	Virus
5CIL	Crystal Structure of non-neutralizing version of 4E10 (WDWD) with epitope bound	H	56	56	IGHV1-69	I	T	13.1122	P	1.81	0.502959	1.63205	1.01448	0.61757	HIV	Virus
6VJN	Structure of NHP D11A.B5Fab in complex with 16055 V2b peptide	H	32	32	IGHV4-59	Y	W	92.1348	G | F	2	0.418919	0.282342	-0.169556	0.451898	HIV	Virus
6VJN	Structure of NHP D11A.B5Fab in complex with 16055 V2b peptide	H	32	32	IGHV4-59	Y	H	92.1348	G | F	2	0.418919	1.43841	1.02234	0.41607	HIV	Virus
6VJN	Structure of NHP D11A.B5Fab in complex with 16055 V2b peptide	H	50	50	IGHV4-59	R	Y	0	G | F	2	0.108871	19.0704	14.3338	4.7366	HIV	Virus
6VJN	Structure of NHP D11A.B5Fab in complex with 16055 V2b peptide	H	58	58	IGHV4-59	Y	N	0	G | F	2	0.211712	2.57894	2.66528	-0.08634	HIV	Virus
7FCQ	Crystallographic structure of neutralizing antibody P14-44 in complex with SARS-CoV-2 spike receptor-binding Domain (RBD)	L	50	52	IGLV2-14	E	D	56.5574	A	1.89	0.118557	2.21543	1.74998	0.46545	Sarbecovirus	Virus
7F62	Cryo-EM structure of SARS-CoV-2 spike in complex with a neutralizing antibody chAb-25 (Focused refinement of S-RBD and chAb-25 region)	H	56	57	IGHV3-11	Y	T	43.5484	A	3.6	0.698198	0.339502	0.202504	0.136998	Sarbecovirus	Virus
7F62	Cryo-EM structure of SARS-CoV-2 spike in complex with a neutralizing antibody chAb-25 (Focused refinement of S-RBD and chAb-25 region)	H	58	59	IGHV3-11	N	Y	43.5484	A	3.6	0.401274	-0.142799	0.205844	-0.348643	Sarbecovirus	Virus
7F62	Cryo-EM structure of SARS-CoV-2 spike in complex with a neutralizing antibody chAb-25 (Focused refinement of S-RBD and chAb-25 region)	L	96	97	IGKV3D-20	Y	R	48.3333	A	3.6	0.135135	2.12933	5.76624	-3.63691	Sarbecovirus	Virus
5GGT	PD-L1 in complex with BMS-936559 Fab	H	54	55	IGHV1-69	F	L	84.6761	A	2.8	0.634518	1.13736	-0.0921048	1.22946	Human	Animal
5GGV	CTLA-4 in complex with tremelimumab Fab	H	52	52	IGHV3-33	W	S	97.281	Y	1.998	0.237885	4.08126	2.06105	2.02021	Human	Animal
2WUC	Crystal structure of HGFA in complex with the allosteric non- inhibitory antibody Fab40.deltaTrp and Ac-KQLR-chloromethylketone	H	54	54	IGHV3-66	G	C	100	A	2.7	0.654762	8.16767	1.53011	6.63756	Human	Animal
6DFI	Crystal structure of anti-Zika antibody Z021 bound to Zika virus envelope protein DIII	H	32	32	IGHV4-59	Y	W	92.1348	E	2.48	0.45045	0.257926	-0.137265	0.395191	Zika	Virus
6DFI	Crystal structure of anti-Zika antibody Z021 bound to Zika virus envelope protein DIII	H	32	32	IGHV4-59	Y	H	92.1348	E	2.48	0.45045	1.89291	0.986322	0.906588	Zika	Virus
6DFI	Crystal structure of anti-Zika antibody Z021 bound to Zika virus envelope protein DIII	H	33	33	IGHV4-59	Y	S	100	E	2.48	0.315315	5.15614	3.30746	1.84868	Zika	Virus
6DFJ	Crystal structure of anti-Zika antibody Z021 bound to DENV-1 envelope protein DIII	H	27	27	IGHV4-59	G	I	100	E	2.07	0.404762	0.95562	0.868929	0.086691	Dengue	Virus
6DFJ	Crystal structure of anti-Zika antibody Z021 bound to DENV-1 envelope protein DIII	H	32	32	IGHV4-59	Y	W	92.1348	E	2.07	0.468468	-0.516859	-0.177596	-0.339263	Dengue	Virus
6DFJ	Crystal structure of anti-Zika antibody Z021 bound to DENV-1 envelope protein DIII	H	32	32	IGHV4-59	Y	H	92.1348	E	2.07	0.468468	1.87138	0.876387	0.994993	Dengue	Virus
6DFJ	Crystal structure of anti-Zika antibody Z021 bound to DENV-1 envelope protein DIII	H	33	33	IGHV4-59	Y	S	100	E	2.07	0.346847	5.24485	2.41757	2.82728	Dengue	Virus
7LSS	Cryo-EM structure of the SARS-CoV-2 spike glycoprotein bound to Fab 2-7	H	54	54	IGHV2-5	D	N	73.743	B	3.72	0.453988	0.276757	-0.355588	0.632345	Sarbecovirus	Virus
7LSS	Cryo-EM structure of the SARS-CoV-2 spike glycoprotein bound to Fab 2-7	L	32	32	IGLV2-14	Y	L	97.7459	B	3.72	0.310811	-0.989174	0.331015	-1.32019	Sarbecovirus	Virus
7LSS	Cryo-EM structure of the SARS-CoV-2 spike glycoprotein bound to Fab 2-7	L	50	50	IGLV2-14	D	E	43.4426	B	3.72	0.190184	0.618602	0.327705	0.290897	Sarbecovirus	Virus
1U8P	Crystal structure of the HIV-1 Cross Neutralizing Monoclonal Antibody 2F5 in complex with gp41 Peptide ECDKWCS	B	54	54	IGHV2-5	D	N	73.743	C	3.23	0.760736	0.807691	0.173597	0.634094	HIV	Virus
1U8Q	Crystal structure of the HIV-1 Cross Neutralizing Monoclonal Antibody 2F5 in complex with gp41 Peptide ELEKWAS	B	54	54	IGHV2-5	D	N	73.743	C	2.24	0.760736	0.821641	0.170852	0.650789	HIV	Virus
1U8J	Crystal structure of the HIV-1 Cross Neutralizing Monoclonal Antibody 2F5 in complex with gp41 Peptide ELDKWAG	B	54	54	IGHV2-5	D	N	73.743	C	2.24	0.760736	0.259222	0.174079	0.085143	HIV	Virus
1U8K	Crystal structure of the HIV-1 Cross Neutralizing Monoclonal Antibody 2F5 in complex with gp41 Peptide LELDKWASL	B	54	54	IGHV2-5	D	N	73.743	C	2.24	0.730061	-0.0324271	-0.138771	0.106344	HIV	Virus
1U8H	Crystal structure of the HIV-1 Cross Neutralizing Monoclonal Antibody 2F5 in complex with gp41 Peptide ALDKWAS	B	54	54	IGHV2-5	D	N	73.743	C	2.1	0.760736	0.399932	0.173714	0.226218	HIV	Virus
1U8I	Crystal structure of the HIV-1 Cross Neutralizing Monoclonal Antibody 2F5 in complex with gp41 Peptide ELDKWAN	B	54	54	IGHV2-5	D	N	73.743	C	2	0.754601	0.397746	0.170884	0.226862	HIV	Virus
1U8N	Crystal structure of the HIV-1 Cross Neutralizing Monoclonal Antibody 2F5 in complex with gp41 Peptide ELDKFAS	B	54	54	IGHV2-5	D	N	73.743	C	2.56	0.760736	0.477036	0.169467	0.307569	HIV	Virus
1U8O	Crystal structure of the HIV-1 Cross Neutralizing Monoclonal Antibody 2F5 in complex with gp41 Peptide ELDKHAS	B	54	54	IGHV2-5	D	N	73.743	C	3.02	0.760736	0.307883	0.167166	0.140717	HIV	Virus
1U8L	Crystal structure of the HIV-1 Cross Neutralizing Monoclonal Antibody 2F5 in complex with gp41 Peptide DLDRWAS	B	54	54	IGHV2-5	D	N	73.743	C	2.6	0.754601	0.507835	0.167884	0.339951	HIV	Virus
7SN2	Structure of human SARS-CoV-2 neutralizing antibody C1C-A3 Fab	H	52	52	IGHV3-33	W	S	97.281	A	4.3	0.22467	1.97583	0.0551839	1.92065	Sarbecovirus	Virus
6OZ2	Crystal structure of the broadly neutralizing antibody N49P6 Fab in complex with HIV-1 Clade A/E strain 93TH057 gp120 core.	H	50	50	IGHV1-2	W	R	91.7513	G	2.55	0.286344	2.79462	0.345599	2.44902	HIV	Virus
7WBZ	Crystal structure of the SARS-Cov-2 RBD in complex with Fab 2303	H	54	54	IGHV3-66	G	C	100	A	2.42	0.928571	-0.774858	-0.290866	-0.483992	Sarbecovirus	Virus
4R8W	Crystal structure of H7 hemagglutinin from A/Anhui/1/2013 in complex with a neutralizing antibody CT149	L	60	61	IGKV3-20	D	A	99.878	B | A	2.795	0.693252	0.637186	0.92141	-0.284224	Influenza	Virus
5HHV	Inhibiting complex IL-17A and IL-17RA interactions with a linear peptide	H	52	52	IGHV3-23	S	Y	98.3984	A	2.2	0.2	1.16519	-1.23684	2.40203	Human	Animal
5HHV	Inhibiting complex IL-17A and IL-17RA interactions with a linear peptide	H	53	53	IGHV3-23	S	G	99.2993	A	2.2	0.753846	0.629534	0.83595	-0.206416	Human	Animal
5HHV	Inhibiting complex IL-17A and IL-17RA interactions with a linear peptide	H	55	55	IGHV3-23	G	S	98.3984	A	2.2	0.785714	0.152187	-0.0774458	0.229633	Human	Animal
5HHX	Inhibiting complex IL-17A and IL-17RA interactions with a linear peptide	H	53	53	IGHV3-23	S	G	99.2993	A	3	0.776923	-0.25181	-0.312648	0.060838	Human	Animal
5HHX	Inhibiting complex IL-17A and IL-17RA interactions with a linear peptide	H	55	55	IGHV3-23	G	S	98.3984	A	3	0.833333	-0.478836	-0.189836	-0.289	Human	Animal
1U8M	Crystal structure of the HIV-1 Cross Neutralizing Monoclonal Antibody 2F5 in complex with gp41 Peptide ELDKYAS	B	54	54	IGHV2-5	D	N	73.743	C	2.4	0.760736	0.500899	0.175296	0.325603	HIV	Virus
2B1H	Crystal structure analysis of anti-HIV-1 V3 Fab 2219 in complex with UG29 peptide	L	50	50	IGLV1-47	R	S	88.3838	P	2	0.141129	2.82974	3.94399	-1.11425	HIV	Virus
5Y2L	Crystal structure of a group 2 HA binding antibody AF4H1K1 Fab in complex with the 1968 H3N2 pandemic (H3-AC/68) hemagglutinin	I	26	45	IGHV3-30	G	A	100	B | A	2.902	0.702381	7.82586	7.8148	0.01106	Influenza	Virus
2EIZ	Crystal structure of humanized HYHEL-10 fv mutant(HW47Y)-hen lysozyme complex	B	31	31	IGHV4-59	S	Y	100	C	1.9	0.615385	0.184	-0.394686	0.578686	Chicken	Animal
2EIZ	Crystal structure of humanized HYHEL-10 fv mutant(HW47Y)-hen lysozyme complex	B	33	33	IGHV4-59	Y	S	100	C	1.9	0.378378	4.1423	1.5346	2.6077	Chicken	Animal
2EIZ	Crystal structure of humanized HYHEL-10 fv mutant(HW47Y)-hen lysozyme complex	B	50	50	IGHV4-59	Y	R	100	C	1.9	0.0990991	5.66072	4.02759	1.63313	Chicken	Animal
2EIZ	Crystal structure of humanized HYHEL-10 fv mutant(HW47Y)-hen lysozyme complex	B	53	53	IGHV4-59	Y	T	100	C	1.9	0.774775	3.12257	0.352496	2.77007	Chicken	Animal
2EIZ	Crystal structure of humanized HYHEL-10 fv mutant(HW47Y)-hen lysozyme complex	B	58	58	IGHV4-59	Y	N	0	C	1.9	0.400901	0.16511	0.179714	-0.014604	Chicken	Animal
7FG2	Minor cryo-EM structure of S protein trimer of SARS-CoV2 with K-874A VHH, composite map	D	52	53	IGHV3-23	S	Y	98.3984	A	4.4	0.207692	-0.0980892	-0.933198	0.835109	Sarbecovirus	Virus
7FG2	Minor cryo-EM structure of S protein trimer of SARS-CoV2 with K-874A VHH, composite map	D	60	62	IGHV3-23	G	A	0	A	4.4	0.047619	3.29412	2.88918	0.40494	Sarbecovirus	Virus
7FG3	Major cryo-EM structure of S protein trimer of SARS-CoV2 with K-874, composite map	D	52	53	IGHV3-23	S	Y	98.3984	A	3.9	0.161538	0.800856	1.77324	-0.972384	Sarbecovirus	Virus
7Z0Y	THSC20.HVTR04 Fab bound to SARS-CoV-2 Receptor Binding Domain	H	33	33	IGHV3-30	A	G	31.4115	R	2.95	0.0471698	1.76035	1.05043	0.70992	Sarbecovirus	Virus
7Z0Y	THSC20.HVTR04 Fab bound to SARS-CoV-2 Receptor Binding Domain	H	50	50	IGHV3-30	V	F	91.4513	R	2.95	0.0492958	7.89209	4.265	3.62709	Sarbecovirus	Virus
7Z0Y	THSC20.HVTR04 Fab bound to SARS-CoV-2 Receptor Binding Domain	H	52	52	IGHV3-30	S	R	91.4513	R	2.95	0.161538	12.2158	-0.0963094	12.3121	Sarbecovirus	Virus
4G7V	Crystal structure of voltage sensing domain of Ci-VSP with fragment antibody (R217E, 2.5 A)	L	30	30	IGKV1-13	S	I	100	S	2.5	0.6	1.59117	0.945897	0.645273	C. intestinalis	Animal
4G7V	Crystal structure of voltage sensing domain of Ci-VSP with fragment antibody (R217E, 2.5 A)	L	32	32	IGKV1-13	A	S	100	S	2.5	0.103774	1.68468	1.435	0.24968	C. intestinalis	Animal
4NGH	Crystal structure of the HIV-1 neutralizing antibody 4E10 Fab fragment in complex with a hydrocarbon-stapled peptide containing the 4e10 epitope on gp41 and a tethered phosphate moiety.	H	33	33	IGHV1-69	A	T	95.2607	P	2.68	0.245283	3.82348	0.012379	3.8111	HIV	Virus
4NGH	Crystal structure of the HIV-1 neutralizing antibody 4E10 Fab fragment in complex with a hydrocarbon-stapled peptide containing the 4e10 epitope on gp41 and a tethered phosphate moiety.	H	50	50	IGHV1-69	G	R	83.6493	P	2.68	0.0714286	15.2616	1.2792	13.9824	HIV	Virus
4NGH	Crystal structure of the HIV-1 neutralizing antibody 4E10 Fab fragment in complex with a hydrocarbon-stapled peptide containing the 4e10 epitope on gp41 and a tethered phosphate moiety.	H	56	56	IGHV1-69	I	T	13.1122	P	2.68	0.579882	1.74035	1.35577	0.38458	HIV	Virus
4JKP	Restricting HIV-1 Pathways for Escape using Rationally-Designed Anti-HIV-1 Antibodies	H	50	50	IGHV1-2	W	R	91.7513	G	2.82	0.162996	3.67697	0.882404	2.79457	HIV	Virus
7RU4	CC6.33 IgG in complex with SARS-CoV-2-6P-Mut7 S protein (RBD/Fv local refinement)	H	33	33	IGHV1-69	A	T	95.2607	A	3.3	0.349057	-0.33665	-0.531351	0.194701	Sarbecovirus	Virus
7RU4	CC6.33 IgG in complex with SARS-CoV-2-6P-Mut7 S protein (RBD/Fv local refinement)	H	54	54	IGHV1-69	L	F	15.3239	A	3.3	0.640244	4.91817	0.272025	4.64614	Sarbecovirus	Virus
7RU4	CC6.33 IgG in complex with SARS-CoV-2-6P-Mut7 S protein (RBD/Fv local refinement)	H	56	56	IGHV1-69	I	T	13.1122	A	3.3	0.556213	0.34235	0.286478	0.055872	Sarbecovirus	Virus
7RU4	CC6.33 IgG in complex with SARS-CoV-2-6P-Mut7 S protein (RBD/Fv local refinement)	H	73	73	IGHV1-69	K	E	45.4186	A	3.3	0.546341	0.479218	0.59078	-0.111562	Sarbecovirus	Virus
6CBV	Crystal strutcure of BRIL bound to an affinity matured synthetic antibody.	H	54	58	IGHV3-48	S	G	47.0588	B	1.872	0.630769	1.87194	2.05003	-0.17809	E. Coli	Bacteria
5X08	Crystal structure of broadly neutralizing anti-HIV-1 antibody 4E10, mutant Npro, with peptide bound	H	33	33	IGHV1-69	A	T	95.2607	P	1.49	0.254717	1.69114	-0.691498	2.38264	HIV	Virus
5X08	Crystal structure of broadly neutralizing anti-HIV-1 antibody 4E10, mutant Npro, with peptide bound	H	50	50	IGHV1-69	G	R	83.6493	P	1.49	0.0714286	16.3326	0.261855	16.0707	HIV	Virus
5X08	Crystal structure of broadly neutralizing anti-HIV-1 antibody 4E10, mutant Npro, with peptide bound	H	54	54	IGHV1-69	L	F	15.3239	P	1.49	0.634146	1.33452	0.0707284	1.26379	HIV	Virus
5X08	Crystal structure of broadly neutralizing anti-HIV-1 antibody 4E10, mutant Npro, with peptide bound	H	56	56	IGHV1-69	I	T	13.1122	P	1.49	0.538462	0.864278	1.0748	-0.210522	HIV	Virus
7LQW	Cryo-EM structure of NTD-directed neutralizing antibody 2-17 Fab in complex with SARS-CoV-2 S2P spike	H	54	54	IGHV1-69	F	L	84.6761	C	4.47	0.477157	0.257651	0.320099	-0.062448	Sarbecovirus	Virus
7LQW	Cryo-EM structure of NTD-directed neutralizing antibody 2-17 Fab in complex with SARS-CoV-2 S2P spike	H	56	56	IGHV1-69	T	I	86.8878	C	4.47	0.443662	-0.405728	-0.0382501	-0.367478	Sarbecovirus	Virus
7TAS	SARS-CoV-2 spike in complex with the S2K146 neutralizing antibody Fab fragment (local refinement of the RBD and S2K146)	H	52a	53	IGHV3-43	W	G	44.7761	E	3.2	0.506608	0.111365	0.205494	-0.094129	Sarbecovirus	Virus
5L6Y	il13 in complex with tralokinumab	L	50	50	IGLV3-21	D	Y	66.2824	C	1.99	0.276074	5.63503	-1.38231	7.01734	Human	Animal
8DWA	Crystal structure of neutralizing antibody P1D9 Fab in complex with SARS-CoV-2 spike receptor binding domain (RBD)	H	50	50	IGHV1-69	G	R	83.6493	A	3.2	0.0357143	17.2235	7.66433	9.55917	Sarbecovirus	Virus
5UWE	CRYSTAL STRUCTURE OF THE ADCC-POTENT, WEAKLY NEUTRALIZING HIV ENV CO-RECEPTOR BINDING SITE ANTIBODY N12-I2 FAB IN COMPLEX WITH HIV-1 CLADE A/E GP120 AND M48U1	H	54	54	IGHV1-69	F	L	84.6761	G | N	3.19	0.543147	0.861132	0.600541	0.260591	HIV	Virus
4G7Y	Crystal structure of voltage sensing domain of Ci-VSP with fragment antibody (R217E, 2.8 A)	L	30	30	IGKV1-13	S	I	100	S	2.8	0.553846	3.08254	0.759116	2.32342	C. intestinalis	Animal
4G7Y	Crystal structure of voltage sensing domain of Ci-VSP with fragment antibody (R217E, 2.8 A)	L	32	32	IGKV1-13	A	S	100	S	2.8	0.103774	1.84793	1.60542	0.24251	C. intestinalis	Animal
4DAG	Structure of the Human Metapneumovirus Fusion Protein with Neutralizing Antibody Identifies a Pneumovirus Antigenic Site	H	54	54	IGHV3-66	G	C	100	A	3.3904	0.880952	0.816504	0.290256	0.526248	hMPV	Virus
7WP5	Cryo-EM structure of SARS-CoV-2 Omicron S6P trimer in complex with neutralizing antibody VacW-209 (local refinement)	H	94	98	IGHV3-30	R	K	46.9185	F	3.9	0.229839	1.69426	1.18558	0.50868	Sarbecovirus	Virus
6JSZ	BACE2 xaperone complex with N-{3-[(5R)-3-amino-5-methyl-9,9-dioxo-2,9lambda6-dithia-4-azaspiro[5.5]undec-3-en-5-yl]-4-fluorophenyl}-5-(fluoromethoxy)pyrazine-2-carboxamide	D	58	218	IGHV3-74	T	S	7.36196	A	1.53	0.471831	0.254046	-0.0467928	0.300839	Human	Animal
6UJ9	Crystal structure of HLA-B*07:02 with R140Q mutant IDH2 peptide in complex with Fab	H	52	52	IGHV3-23	S	Y	98.3984	A | C	2.9	0.130769	8.66038	-0.901659	9.56204	Human	Animal
6UJ9	Crystal structure of HLA-B*07:02 with R140Q mutant IDH2 peptide in complex with Fab	H	53	54	IGHV3-23	G	S	0.700701	A | C	2.9	0.571429	5.73029	3.84974	1.88055	Human	Animal
6MJZ	Cryo-EM structure of Human Parainfluenza Virus Type 3 (hPIV3) in complex with antibody PIA174	H	31	31	IGHV4-59	S	Y	100	C | A | B	4.3	0.7	0.441657	0.119713	0.321944	HPIV	Virus
6MJZ	Cryo-EM structure of Human Parainfluenza Virus Type 3 (hPIV3) in complex with antibody PIA174	H	32	32	IGHV4-59	Y	W	92.1348	C | A | B	4.3	0.162162	0.126274	0.0534411	0.0728329	HPIV	Virus
6MJZ	Cryo-EM structure of Human Parainfluenza Virus Type 3 (hPIV3) in complex with antibody PIA174	H	32	32	IGHV4-59	Y	H	92.1348	C | A | B	4.3	0.162162	-0.403754	-0.348494	-0.05526	HPIV	Virus
6MJZ	Cryo-EM structure of Human Parainfluenza Virus Type 3 (hPIV3) in complex with antibody PIA174	H	33	33	IGHV4-59	Y	S	100	C | A | B	4.3	0.0720721	0.500015	0.19945	0.300565	HPIV	Virus
6MJZ	Cryo-EM structure of Human Parainfluenza Virus Type 3 (hPIV3) in complex with antibody PIA174	H	53	53	IGHV4-59	Y	T	100	C | A | B	4.3	0.351351	0.819778	1.05314	-0.233362	HPIV	Virus
6W4M	CRYSTAL STRUCTURE OF THE ADCC-POTENT, WEAKLY NEUTRALIZING HIV ENV CO-RECEPTOR BINDING SITE ANTIBODY N12-I2 FAB IN COMPLEX WITH HIV-1 CLADE A/E GP120 AND M48U1	H	54	54	IGHV1-69	F	L	84.6761	G | N	3.2	0.543147	0.78576	0.368947	0.416813	HIV	Virus
5ERW	Structure of HCV E2 glycoprotein antigenic Epitope II bound to the broadly neutralizing antibody HC84-26	A	50	50	IGHV1-69	G	R	83.6493	C	2.9	0.0714286	15.787	-1.98818	17.7752	HCV	Virus
5ERW	Structure of HCV E2 glycoprotein antigenic Epitope II bound to the broadly neutralizing antibody HC84-26	A	54	55	IGHV1-69	F	L	84.6761	C	2.9	0.659898	0.683027	-0.161001	0.844028	HCV	Virus
5ERW	Structure of HCV E2 glycoprotein antigenic Epitope II bound to the broadly neutralizing antibody HC84-26	A	56	57	IGHV1-69	T	I	86.8878	C	2.9	0.507042	-1.53892	-0.719825	-0.819095	HCV	Virus
5ERW	Structure of HCV E2 glycoprotein antigenic Epitope II bound to the broadly neutralizing antibody HC84-26	B	50	49	IGLV3-21	D	Y	66.2824	C	2.9	0.220859	-1.16386	-0.275296	-0.888564	HCV	Virus
7M7B	SARS-CoV-2 Spike:Fab 3D11 complex focused refinement	H	53	53	IGHV4-34	H	Y	100	A	2.95	0.461957	-0.424991	-0.408104	-0.016887	Sarbecovirus	Virus
7M7E	6-Deoxyerythronolide B synthase (DEBS) hybrid module (M3/1) in complex with antibody fragment 1B2	C	31	33	IGHV3-49	D	Y	100	A | B	3.2	0.644172	-0.461009	-0.181896	-0.279113	S. erythraea	Bacteria
7M7E	6-Deoxyerythronolide B synthase (DEBS) hybrid module (M3/1) in complex with antibody fragment 1B2	C	33	35	IGHV3-49	A	P	100	A | B	3.2	0.179245	-1.58658	-1.32099	-0.26559	S. erythraea	Bacteria
4XAW	Crystal structure of human 4E10 Fab in complex with its peptide epitope on HIV-1 gp41: Crystals cryoprotected with phosphatidic acid (08:0 PA)	H	33	33	IGHV1-69	A	T	95.2607	P	1.47	0.254717	1.75603	-0.649454	2.40548	HIV	Virus
4XAW	Crystal structure of human 4E10 Fab in complex with its peptide epitope on HIV-1 gp41: Crystals cryoprotected with phosphatidic acid (08:0 PA)	H	50	50	IGHV1-69	G	R	83.6493	P	1.47	0.0833333	11.3787	-0.838103	12.2168	HIV	Virus
4XAW	Crystal structure of human 4E10 Fab in complex with its peptide epitope on HIV-1 gp41: Crystals cryoprotected with phosphatidic acid (08:0 PA)	H	54	54	IGHV1-69	L	F	15.3239	P	1.47	0.573171	0.893064	0.050354	0.84271	HIV	Virus
4XAW	Crystal structure of human 4E10 Fab in complex with its peptide epitope on HIV-1 gp41: Crystals cryoprotected with phosphatidic acid (08:0 PA)	H	56	56	IGHV1-69	I	T	13.1122	P	1.47	0.532544	1.35937	1.09635	0.26302	HIV	Virus
7THE	Structure of RBD directed antibody DH1042 in complex with SARS-CoV-2 spike: Local refinement of RBD-Fab interface	B	50	50	IGHV1-69	R	G	16.3507	A	3.79	0.274194	4.35863	1.94294	2.41569	Sarbecovirus	Virus
7THE	Structure of RBD directed antibody DH1042 in complex with SARS-CoV-2 spike: Local refinement of RBD-Fab interface	B	54	54	IGHV1-69	F	L	84.6761	A	3.79	0.675127	2.13154	-0.71718	2.84872	Sarbecovirus	Virus
7THE	Structure of RBD directed antibody DH1042 in complex with SARS-CoV-2 spike: Local refinement of RBD-Fab interface	B	56	56	IGHV1-69	I	T	13.1122	A	3.79	0.52071	0.875146	0.357891	0.517255	Sarbecovirus	Virus
7THE	Structure of RBD directed antibody DH1042 in complex with SARS-CoV-2 spike: Local refinement of RBD-Fab interface	B	73	73	IGHV1-69	K	E	45.4186	A	3.79	0.502439	0.0409798	0.05362	-0.0126402	Sarbecovirus	Virus
8DXT	Fab arm of antibody GAR12 bound to the receptor binding domain of SARS-CoV-2.	H	52a	53	IGHV3-23	G	S	98.3984	R	2.25	0.0714286	2.84593	2.82866	0.01727	Sarbecovirus	Virus
8DXT	Fab arm of antibody GAR12 bound to the receptor binding domain of SARS-CoV-2.	H	53	54	IGHV3-23	S	G	99.2993	R	2.25	0.692308	0.384467	0.0329247	0.351542	Sarbecovirus	Virus
8DXT	Fab arm of antibody GAR12 bound to the receptor binding domain of SARS-CoV-2.	H	55	56	IGHV3-23	G	S	98.3984	R	2.25	0.75	-0.271426	-0.246718	-0.024708	Sarbecovirus	Virus
8DXT	Fab arm of antibody GAR12 bound to the receptor binding domain of SARS-CoV-2.	L	50	50	IGKV1-5	D	K	16.2634	R	2.25	0.190184	6.59131	0.284615	6.3067	Sarbecovirus	Virus
7YXU	Crystal structure of agonistic antibody 1618 fab domain bound to human 4-1BB.	H	52	52	IGHV3-23	S	Y	98.3984	A	2.31	0.2	0.312906	-1.49318	1.80609	Human	Animal
7YXU	Crystal structure of agonistic antibody 1618 fab domain bound to human 4-1BB.	H	52a	53	IGHV3-23	S	G	1.6016	A	2.31	0.169231	-0.084937	-0.313314	0.228377	Human	Animal
7YXU	Crystal structure of agonistic antibody 1618 fab domain bound to human 4-1BB.	H	53	54	IGHV3-23	G	S	0.700701	A	2.31	0.940476	3.88703	1.52641	2.36062	Human	Animal
2XQB	Crystal Structure of anti-IL-15 Antibody in Complex with human IL-15	L	50	50	IGLV1-47	R	S	88.3838	A	2.6	0.334677	4.32414	0.573746	3.75039	Human	Animal
5F9O	Crystal structure of broadly neutralizing VH1-46 germline-derived CD4-binding site-directed antibody CH235.09 in complex with HIV-1 clade A/E 93TH057 gp120	H	30	30	IGHV1-46	N	T	6.77419	G	1.86	0.305732	-0.0113653	0.313989	-0.325354	HIV	Virus
4HF5	Crystal structure of Fab 8F8 in complex a H2N2 influenza virus hemagglutinin	H	31	31	IGHV3-33	S	R	99.6979	A	3.004	0.169231	16.8887	-1.04334	17.932	Influenza	Virus
3FN0	Crystal structure of HIV-1 neutralizing human Fab Z13e1 in complex with a 12-residue peptide containing the Z13e1 epitope on gp41	H	32	32	IGHV4-59	Y	W	92.1348	P	1.8	0.297297	0.463665	0.284263	0.179402	HIV	Virus
3FN0	Crystal structure of HIV-1 neutralizing human Fab Z13e1 in complex with a 12-residue peptide containing the Z13e1 epitope on gp41	H	32	32	IGHV4-59	Y	H	92.1348	P	1.8	0.297297	0.558294	0.564292	-0.005998	HIV	Virus
3FN0	Crystal structure of HIV-1 neutralizing human Fab Z13e1 in complex with a 12-residue peptide containing the Z13e1 epitope on gp41	H	33	33	IGHV4-59	Y	S	100	P	1.8	0.328829	6.4512	2.65314	3.79806	HIV	Virus
3FN0	Crystal structure of HIV-1 neutralizing human Fab Z13e1 in complex with a 12-residue peptide containing the Z13e1 epitope on gp41	H	53	53	IGHV4-59	Y	T	100	P	1.8	0.463964	2.01741	1.09969	0.91772	HIV	Virus
6OZ9	Ebola virus glycoprotein in complex with EBOV-520 Fab	H	32	32	IGHV4-4	Y	S	28.0303	B | A	3.462	0.261261	4.9792	2.7952	2.184	Ebola	Virus
6OZ9	Ebola virus glycoprotein in complex with EBOV-520 Fab	H	32	32	IGHV4-4	Y	W	28.0303	B | A	3.462	0.261261	1.89086	1.48416	0.4067	Ebola	Virus
6OZ9	Ebola virus glycoprotein in complex with EBOV-520 Fab	H	50	50	IGHV4-4	Y	E	5.68182	B | A	3.462	0.103604	-1.10627	-1.70733	0.60106	Ebola	Virus
6OZ9	Ebola virus glycoprotein in complex with EBOV-520 Fab	H	50	50	IGHV4-4	Y	R	5.68182	B | A	3.462	0.103604	-0.891084	-0.886149	-0.004935	Ebola	Virus
7RQQ	Structure of chimeric antibody F10heavy_L9light with PfCSP peptide NANPNVDP	H	52	52	IGHV3-33	W	S	97.281	P	1.89	0.202643	4.52396	3.12173	1.40223	Plasmodium	Parasite
7N3D	Crystal Structure of Human Fab S24-1564 in the complex with the N-teminal Domain of Nucleocapsid protein from SARS CoV-2	H	31	31	IGHV4-59	S	Y	100	C	1.53	0.307692	0.230133	-0.104703	0.334836	Sarbecovirus	Virus
7N3D	Crystal Structure of Human Fab S24-1564 in the complex with the N-teminal Domain of Nucleocapsid protein from SARS CoV-2	H	33	33	IGHV4-59	Y	S	100	C	1.53	0.288288	2.70374	2.46697	0.23677	Sarbecovirus	Virus
7N3D	Crystal Structure of Human Fab S24-1564 in the complex with the N-teminal Domain of Nucleocapsid protein from SARS CoV-2	H	50	50	IGHV4-59	Y	R	100	C	1.53	0.13964	1.78004	1.32032	0.45972	Sarbecovirus	Virus
5F96	Crystal structure of broadly neutralizing VH1-46 germline-derived CD4-binding site-directed antibody CH235.12 in complex with HIV-1 clade A/E 93TH057 gp120	H	30	30	IGHV1-46	N	T	6.77419	G	2.2407	0.43949	0.738004	-0.542829	1.28083	HIV	Virus
4KHT	Triple helix bundle of GP41 complexed with fab 8066	H	33	33	IGHV1-69	A	T	95.2607	A	2.817	0.0188679	4.10175	1.57625	2.5255	HIV	Virus
4KHT	Triple helix bundle of GP41 complexed with fab 8066	H	54	54	IGHV1-69	F	L	84.6761	A	2.817	0.771574	0.673552	0.391456	0.282096	HIV	Virus
4KHT	Triple helix bundle of GP41 complexed with fab 8066	H	56	56	IGHV1-69	T	I	86.8878	A	2.817	0.521127	-2.30803	-0.945568	-1.36246	HIV	Virus
4KHX	Crystal structure of gp41 helix complexed with antibody 8062	H	33	33	IGHV1-69	A	T	95.2607	A	2.921	0.0188679	1.85252	1.75881	0.09371	HIV	Virus
4KHX	Crystal structure of gp41 helix complexed with antibody 8062	H	54	54	IGHV1-69	F	L	84.6761	A	2.921	0.71066	1.79914	0.238965	1.56017	HIV	Virus
4HFU	Crystal structure of Fab 8M2 in complex with a H2N2 influenza virus hemagglutinin	H	54	54	IGHV1-69	F	L	84.6761	A	3.106	0.725888	1.65629	-0.0567608	1.71305	Influenza	Virus
4HFU	Crystal structure of Fab 8M2 in complex with a H2N2 influenza virus hemagglutinin	H	73	73	IGHV1-69	E	K	54.5814	A	3.106	0.484536	-0.679094	-0.731255	0.052161	Influenza	Virus
7CR5	Complex structure of a human monoclonal antibody with SARS-CoV-2 nucleocapsid protein NTD	H	50	50	IGHV3-30	V	F	91.4513	A	2.08	0.161972	23.9629	3.40834	20.5546	Sarbecovirus	Virus
7CR5	Complex structure of a human monoclonal antibody with SARS-CoV-2 nucleocapsid protein NTD	H	52	52	IGHV3-30	S	R	91.4513	A	2.08	0.146154	-2.2126	-1.05555	-1.15705	Sarbecovirus	Virus
6VBO	Crystal structure of anti-HIV-1 antibody DH813 bound to gp120 V2 peptide	L	27d	27d	IGKV2-30	H	Y	39.3352	C	1.683	0.407609	-1.02853	-0.777028	-0.251502	HIV	Virus
5WHK	Crystal structure of Fab fragment of antibody DX-2507 bound to FcRn-B2M	H	52a	53	IGHV3-23	S	G	1.6016	A | B	2.5	0.369231	-0.242212	0.460014	-0.702226	Human	Animal
5WHK	Crystal structure of Fab fragment of antibody DX-2507 bound to FcRn-B2M	H	53	54	IGHV3-23	S	G	99.2993	A | B	2.5	0.7	0.494535	-0.139147	0.633682	Human	Animal
5WHK	Crystal structure of Fab fragment of antibody DX-2507 bound to FcRn-B2M	H	55	56	IGHV3-23	G	S	98.3984	A | B	2.5	0.738095	-1.06719	-0.443632	-0.623558	Human	Animal
7DJZ	Crystal structure of SARS-CoV-2 Spike RBD in complex with MW01 Fab	A	50	50	IGHV1-69	R	G	16.3507	C	2.397	0.116935	5.0613	3.04829	2.01301	Sarbecovirus	Virus
7DJZ	Crystal structure of SARS-CoV-2 Spike RBD in complex with MW01 Fab	A	54	55	IGHV1-69	L	F	15.3239	C	2.397	0.646341	3.9387	-0.537375	4.47607	Sarbecovirus	Virus
7DJZ	Crystal structure of SARS-CoV-2 Spike RBD in complex with MW01 Fab	A	56	57	IGHV1-69	I	T	13.1122	C	2.397	0.508876	1.58453	0.771876	0.812654	Sarbecovirus	Virus
7DJZ	Crystal structure of SARS-CoV-2 Spike RBD in complex with MW01 Fab	A	73	74	IGHV1-69	K	E	45.4186	C	2.397	0.882927	0.155809	0.29968	-0.143871	Sarbecovirus	Virus
2NXZ	HIV-1 gp120 Envelope Glycoprotein (T257S, S334A, S375W) Complexed with CD4 and Antibody 17b	D	54	3055	IGHV1-69	L	F	15.3239	A	2.04	0.689024	0.445088	-0.451637	0.896725	HIV	Virus
7UAQ	Structure of the SARS-CoV-2 NTD in complex with C1520, local refinement	H	54	54	IGHV3-48	G	S	52.9412	A	3.1	0.47619	2.00302	2.64667	-0.64365	Sarbecovirus	Virus
5DWU	Beta common receptor in complex with a Fab	H	52a	53	IGHV3-23	S	G	1.6016	A | B	3.97	0.507692	-1.43308	-1.11906	-0.31402	Human	Animal
5DWU	Beta common receptor in complex with a Fab	H	53	54	IGHV3-23	S	G	99.2993	A | B	3.97	0.846154	-0.571351	-0.508291	-0.06306	Human	Animal
5DWU	Beta common receptor in complex with a Fab	H	55	56	IGHV3-23	G	S	98.3984	A | B	3.97	0.559524	0.0988262	0.307174	-0.208348	Human	Animal
5XKU	Crystal structure of hemagglutinin globular head from an H7N9 influenza virus in complex with a neutralizing antibody HNIgGA6	C	33	29	IGHV4-31	G	S	100	A	1.78	0.345238	-0.739592	-0.589806	-0.149786	Influenza	Virus
6YWD	De novo designed protein 4H_01 in complex with Mota antibody	A	33	41	IGHV2-70	G	E	100	C	3.2	0.0238095	19.8657	4.80134	15.0644	Synthetic	Synthetic
6YWD	De novo designed protein 4H_01 in complex with Mota antibody	A	58	68	IGHV2-70	H	Y	0	C	3.2	0.298913	-0.736631	-0.237	-0.499631	Synthetic	Synthetic
6YWD	De novo designed protein 4H_01 in complex with Mota antibody	A	58	68	IGHV2-70	H	F	0	C	3.2	0.298913	-1.52055	-0.565	-0.95555	Synthetic	Synthetic
6YWD	De novo designed protein 4H_01 in complex with Mota antibody	B	50	57	IGKV1-5	D	K	16.2634	C	3.2	0.202454	1.41243	-1.0191	2.43153	Synthetic	Synthetic
6DC3	RSV prefusion F bound to RSD5 Fab	L	29	29	IGLV2-14	G	S	97.7459	F	3.501	0.571429	2.73878	2.45472	0.28406	RSV	Virus
6DC3	RSV prefusion F bound to RSD5 Fab	L	32	32	IGLV2-14	Y	L	97.7459	F	3.501	0.301802	-0.537025	-0.406175	-0.13085	RSV	Virus
6DC3	RSV prefusion F bound to RSD5 Fab	L	50	50	IGLV2-14	D	E	43.4426	F	3.501	0.276074	-0.760258	-0.915345	0.155087	RSV	Virus
6DC3	RSV prefusion F bound to RSD5 Fab	L	51	51	IGLV2-14	V	G	97.7459	F	3.501	0.211268	0.664905	0.819621	-0.154716	RSV	Virus
4PS4	Crystal structure of the complex between IL-13 and M1295 FAB	H	54	56	IGHV2-5	D	N	73.743	A	2.8	0.521472	2.48531	-0.394853	2.88016	Human	Animal
6XPY	Human antibody S1V2-58 in complex with the influenza hemagglutinin head domain of A/Texas/50/2012(H3N2)	B	26	26	IGHV4-4	G	S	100	A	3.603	0.702381	0.594734	0.594217	0.000517	Influenza	Virus
6XPY	Human antibody S1V2-58 in complex with the influenza hemagglutinin head domain of A/Texas/50/2012(H3N2)	B	27	27	IGHV4-4	G	I	100	A	3.603	0.261905	2.84819	3.6276	-0.77941	Influenza	Virus
6XPY	Human antibody S1V2-58 in complex with the influenza hemagglutinin head domain of A/Texas/50/2012(H3N2)	B	32	32	IGHV4-4	Y	S	28.0303	A	3.603	0.175676	1.05922	0.953671	0.105549	Influenza	Virus
6XPY	Human antibody S1V2-58 in complex with the influenza hemagglutinin head domain of A/Texas/50/2012(H3N2)	B	32	32	IGHV4-4	Y	W	28.0303	A	3.603	0.175676	1.44743	0.509917	0.937513	Influenza	Virus
6XPQ	Human antibody D1 H1-17/H3-14 in complex with the influenza hemagglutinin head domain of A/Texas/50/2012(H3N2)	B	2	2	IGHV4-61	V	L	100	A	4.2	0.211268	-0.31842	-1.11195	0.79353	Influenza	Virus
4XC1	Crystal structure of human 4E10 Fab in complex with its peptide epitope on HIV-1 GP41: crystals cryoprotected with sn-Glycerol 3-phosphate	H	33	33	IGHV1-69	A	T	95.2607	P	1.63	0.245283	0.427928	-0.59794	1.02587	HIV	Virus
4XC1	Crystal structure of human 4E10 Fab in complex with its peptide epitope on HIV-1 GP41: crystals cryoprotected with sn-Glycerol 3-phosphate	H	50	50	IGHV1-69	G	R	83.6493	P	1.63	0.0952381	5.01849	0.383834	4.63466	HIV	Virus
4XC1	Crystal structure of human 4E10 Fab in complex with its peptide epitope on HIV-1 GP41: crystals cryoprotected with sn-Glycerol 3-phosphate	H	54	54	IGHV1-69	L	F	15.3239	P	1.63	0.652439	0.614342	-0.112808	0.72715	HIV	Virus
4XC1	Crystal structure of human 4E10 Fab in complex with its peptide epitope on HIV-1 GP41: crystals cryoprotected with sn-Glycerol 3-phosphate	H	56	56	IGHV1-69	I	T	13.1122	P	1.63	0.526627	1.23187	0.580865	0.651005	HIV	Virus
4XC3	Crystal structure of human 4E10 Fab in complex with its peptide epitope on HIV-1 gp41; crystals cryoprotected with rac-glycerol 1-phosphate	H	33	33	IGHV1-69	A	T	95.2607	P	1.63	0.245283	2.81982	-0.623393	3.44321	HIV	Virus
4XC3	Crystal structure of human 4E10 Fab in complex with its peptide epitope on HIV-1 gp41; crystals cryoprotected with rac-glycerol 1-phosphate	H	50	50	IGHV1-69	G	R	83.6493	P	1.63	0.0833333	8.8974	-0.607565	9.50496	HIV	Virus
4XC3	Crystal structure of human 4E10 Fab in complex with its peptide epitope on HIV-1 gp41; crystals cryoprotected with rac-glycerol 1-phosphate	H	54	54	IGHV1-69	L	F	15.3239	P	1.63	0.652439	1.35634	-0.520465	1.87681	HIV	Virus
4XC3	Crystal structure of human 4E10 Fab in complex with its peptide epitope on HIV-1 gp41; crystals cryoprotected with rac-glycerol 1-phosphate	H	56	56	IGHV1-69	I	T	13.1122	P	1.63	0.532544	1.25993	0.352037	0.907893	HIV	Virus
6IW0	Crystal structure of 5A ScFv in complex with YFV-17D sE in postfusion state	H	26	27	IGHV4-59	G	S	100	A	3.6	0.642857	6.45712	6.09615	0.36097	YFV	Virus
6IW0	Crystal structure of 5A ScFv in complex with YFV-17D sE in postfusion state	H	27	28	IGHV4-59	G	I	100	A	3.6	0.428571	-0.0166825	-0.306615	0.289932	YFV	Virus
6IW0	Crystal structure of 5A ScFv in complex with YFV-17D sE in postfusion state	H	30	31	IGHV4-59	Y	S	0	A	3.6	0.522523	2.43829	1.2253	1.21299	YFV	Virus
6IW0	Crystal structure of 5A ScFv in complex with YFV-17D sE in postfusion state	H	32	33	IGHV4-59	H	Y	7.86517	A	3.6	0.0869565	-0.917981	-0.965313	0.047332	YFV	Virus
6IW0	Crystal structure of 5A ScFv in complex with YFV-17D sE in postfusion state	H	32	33	IGHV4-59	H	W	7.86517	A	3.6	0.0869565	2.67371	2.57027	0.10344	YFV	Virus
6IW0	Crystal structure of 5A ScFv in complex with YFV-17D sE in postfusion state	H	53	54	IGHV4-59	Y	T	100	A	3.6	0.459459	1.99819	2.11303	-0.11484	YFV	Virus
6U1N	GPCR-Beta arrestin structure in lipid bilayer	L	30	31	IGKV1-13	S	I	100	C | R	4	0.4	6.22477	1.50073	4.72404	Rat	Animal
6U1N	GPCR-Beta arrestin structure in lipid bilayer	L	32	33	IGKV1-13	A	S	100	C | R	4	0.122642	1.73085	1.66808	0.06277	Rat	Animal
7OLY	Structure of activin A in complex with an ActRIIB-Alk4 fusion reveal insight into activin receptor interactions	H	28	28	IGHV4-39	S	Y	100	C	3.265	0.215385	-0.911998	-0.0371119	-0.874886	Human	Animal
7OLY	Structure of activin A in complex with an ActRIIB-Alk4 fusion reveal insight into activin receptor interactions	H	30	30	IGHV4-39	S	G	100	C	3.265	0.476923	-0.348257	-0.0430535	-0.305203	Human	Animal
7WLC	SARS-CoV-2 Omicron variant spike protein in complex with Fab XGv265	H	33	33	IGHV1-69	T	A	4.73934	E	4	0.161972	-1.46226	-1.74823	0.28597	Sarbecovirus	Virus
7WLC	SARS-CoV-2 Omicron variant spike protein in complex with Fab XGv265	H	50	50	IGHV1-69	R	G	16.3507	E	4	0.201613	0.910862	3.33696	-2.4261	Sarbecovirus	Virus
7RU8	CC6.30 fragment antigen binding in complex with SARS-CoV-2-6P-Mut7 S protein (RBD/Fv local refinement)	H	33	33	IGHV1-69	A	T	95.2607	C	3.8	0.0660377	2.05966	1.93725	0.12241	Sarbecovirus	Virus
7RU8	CC6.30 fragment antigen binding in complex with SARS-CoV-2-6P-Mut7 S protein (RBD/Fv local refinement)	H	50	50	IGHV1-69	G	R	83.6493	C	3.8	0.0833333	6.06713	4.91238	1.15475	Sarbecovirus	Virus
7AZB	Structure of DDR2 DS domain in complex with VHH	B	52	74	IGHV3-23	S	Y	98.3984	A	2.62	0.3	-0.343096	0.5151	-0.858196	Human	Animal
7AZB	Structure of DDR2 DS domain in complex with VHH	B	60	84	IGHV3-23	A	G	100	A	2.62	0.150943	1.83895	1.63889	0.20006	Human	Animal
2XWT	Crystal structure of the TSH receptor in complex with a blocking type TSHR autoantibody	B	50	50	IGLV1-51	D	E	83.1832	C	1.9	0.190184	0.618406	-0.200336	0.818742	Human	Animal
2NY6	HIV-1 gp120 Envelope Glycoprotein (M95W, W96C, I109C, T123C, T257S, V275C,S334A, S375W, Q428C, G431C) Complexed with CD4 and Antibody 17b	D	54	3055	IGHV1-69	L	F	15.3239	A	2.8	0.628049	-0.469585	-0.170685	-0.2989	HIV	Virus
2NY5	HIV-1 gp120 Envelope Glycoprotein (M95W, W96C, I109C, T257S, V275C, S334A, S375W, Q428C, A433M) Complexed with CD4 and Antibody 17b	H	54	3055	IGHV1-69	L	F	15.3239	G	2.5	0.713415	0.671262	-0.326734	0.997996	HIV	Virus
2NY4	HIV-1 gp120 Envelope Glycoprotein (K231C, T257S, E268C, S334A, S375W) Complexed with CD4 and Antibody 17b	D	54	3055	IGHV1-69	L	F	15.3239	A	2	0.682927	0.900403	-0.389353	1.28976	HIV	Virus
2NY1	HIV-1 gp120 Envelope Glycoprotein (I109C, T257S, S334A, S375W, Q428C) Complexed with CD4 and Antibody 17b	D	54	3055	IGHV1-69	L	F	15.3239	A	1.99	0.676829	-0.312444	-0.228566	-0.083878	HIV	Virus
2NY0	HIV-1 gp120 Envelope Glycoprotein (M95W, W96C, T257S, V275C, S334A, S375W, A433M) Complexed with CD4 and Antibody 17b	D	54	3055	IGHV1-69	L	F	15.3239	A	2.2	0.707317	1.03118	-0.355694	1.38687	HIV	Virus
6QB6	Mcl1 in complex with a Fab	H	50	50	IGHV3-21	S	Y	100	A	2.24	0.0384615	14.9845	7.09375	7.89075	Human	Animal
6BCK	Crystal Structure of Broadly Neutralizing Antibody N49P7 in Complex with HIV-1 Clade AE strain 93TH057 gp120 core.	H	50	50	IGHV1-2	W	R	91.7513	G	2.7	0.189427	4.10785	1.31587	2.79198	HIV	Virus
6MF7	Structure of parvovirus B19 decorated with Fab molecules from a human antibody	H	51	52	IGHV4-30-4	I	F	100	A	3.2	0.035503	1.17396	-0.397622	1.57158	Parvovirus B19	Virus
7DHA	crystal structure of CD38 in complex with daratumumab	C	52	52	IGHV3-23	S	Y	98.3984	A	2.55	0.0846154	11.2278	1.79941	9.42839	Human	Animal
7DHA	crystal structure of CD38 in complex with daratumumab	C	52a	53	IGHV3-23	G	S	98.3984	A	2.55	0.154762	1.71154	1.50808	0.20346	Human	Animal
7DHA	crystal structure of CD38 in complex with daratumumab	C	53	54	IGHV3-23	S	G	99.2993	A	2.55	0.792308	0.157667	-0.0974841	0.255151	Human	Animal
7DHA	crystal structure of CD38 in complex with daratumumab	C	55	56	IGHV3-23	G	S	98.3984	A	2.55	0.797619	3.09473	0.0481924	3.04654	Human	Animal
7K8U	Structure of the SARS-CoV-2 S 2P trimer in complex with the human neutralizing antibody Fab fragment, C002 (state 1)	H	26	26	IGHV4-34	G	F	100	A | B	3.8	0.964286	4.07605	4.43434	-0.35829	Sarbecovirus	Virus
7K8U	Structure of the SARS-CoV-2 S 2P trimer in complex with the human neutralizing antibody Fab fragment, C002 (state 1)	H	27	27	IGHV4-34	G	S	100	A | B	3.8	0.511905	1.22258	1.30477	-0.08219	Sarbecovirus	Virus
7K8U	Structure of the SARS-CoV-2 S 2P trimer in complex with the human neutralizing antibody Fab fragment, C002 (state 1)	H	28	28	IGHV4-34	S	T	99.4444	A | B	3.8	0.538462	-0.055468	-0.12323	0.067762	Sarbecovirus	Virus
7K8U	Structure of the SARS-CoV-2 S 2P trimer in complex with the human neutralizing antibody Fab fragment, C002 (state 1)	H	28	28	IGHV4-34	S	G	99.4444	A | B	3.8	0.538462	-0.149054	-0.120958	-0.028096	Sarbecovirus	Virus
7K8U	Structure of the SARS-CoV-2 S 2P trimer in complex with the human neutralizing antibody Fab fragment, C002 (state 1)	H	31	31	IGHV4-34	G	W	100	A | B	3.8	0.72619	-1.01807	0.270353	-1.28842	Sarbecovirus	Virus
7K8U	Structure of the SARS-CoV-2 S 2P trimer in complex with the human neutralizing antibody Fab fragment, C002 (state 1)	H	32	32	IGHV4-34	Y	S	100	A | B	3.8	0.22973	1.39803	0.642312	0.755718	Sarbecovirus	Virus
7K8U	Structure of the SARS-CoV-2 S 2P trimer in complex with the human neutralizing antibody Fab fragment, C002 (state 1)	H	50	50	IGHV4-34	E	Y	100	A | B	3.8	0.257732	-1.8634	0.0626104	-1.92601	Sarbecovirus	Virus
7K8U	Structure of the SARS-CoV-2 S 2P trimer in complex with the human neutralizing antibody Fab fragment, C002 (state 1)	H	52	52	IGHV4-34	N	Y	98.8889	A | B	3.8	0.280255	-1.059	-1.05032	-0.00868	Sarbecovirus	Virus
7K8U	Structure of the SARS-CoV-2 S 2P trimer in complex with the human neutralizing antibody Fab fragment, C002 (state 1)	H	52	52	IGHV4-34	N	I	98.8889	A | B	3.8	0.280255	-0.0575661	-0.384232	0.326666	Sarbecovirus	Virus
7K8U	Structure of the SARS-CoV-2 S 2P trimer in complex with the human neutralizing antibody Fab fragment, C002 (state 1)	H	53	53	IGHV4-34	H	Y	100	A | B	3.8	0.173913	7.38	-0.349265	7.72927	Sarbecovirus	Virus
7K8Y	Structure of the SARS-CoV-2 S 2P trimer in complex with the human neutralizing antibody Fab fragment, C121 (State 2)	G	50	50	IGHV1-2	W	R	91.7513	B | D	4.4	0.030837	2.95601	4.01795	-1.06194	Sarbecovirus	Virus
7L3N	SARS-CoV 2 Spike Protein bound to LY-CoV555	D	33	33	IGHV1-69	A	T	95.2607	B | C	3.27	0.0188679	0.961042	0.873845	0.087197	Sarbecovirus	Virus
7L3N	SARS-CoV 2 Spike Protein bound to LY-CoV555	D	50	50	IGHV1-69	R	G	16.3507	B | C	3.27	0.197581	2.27251	0.739474	1.53304	Sarbecovirus	Virus
7L3N	SARS-CoV 2 Spike Protein bound to LY-CoV555	D	54	55	IGHV1-69	L	F	15.3239	B | C	3.27	0.792683	3.52906	-0.624115	4.15318	Sarbecovirus	Virus
7L3N	SARS-CoV 2 Spike Protein bound to LY-CoV555	D	56	57	IGHV1-69	I	T	13.1122	B | C	3.27	0.461538	2.43965	1.51536	0.92429	Sarbecovirus	Virus
7L3N	SARS-CoV 2 Spike Protein bound to LY-CoV555	D	73	74	IGHV1-69	K	E	45.4186	B | C	3.27	0.556098	0.467414	0.450222	0.017192	Sarbecovirus	Virus
6W00	Crystal structure of Fab239 in complex with NPNA2 peptide from circumsporozoite protein	H	52	52	IGHV3-33	W	S	97.281	P	1.853	0.431718	3.80503	2.25513	1.5499	Plasmodium	Parasite
4P59	HER3 extracellular domain in complex with Fab fragment of MOR09825	H	50	50	IGHV3-23	A	V	99.2993	A	3.4	0.141509	-0.4579	-0.072362	-0.385538	Human	Animal
4P59	HER3 extracellular domain in complex with Fab fragment of MOR09825	H	52a	53	IGHV3-23	S	G	1.6016	A	3.4	0.215385	0.18429	0.418695	-0.234405	Human	Animal
7UCX	LRP8 11H1 Fab complexed to a cyclized CR1 peptide	L	27d	31	IGKV2-30	Y	H	60.6648	B	1.72	0.509009	1.2161	1.01089	0.20521	Human	Animal
1ADQ	CRYSTAL STRUCTURE OF A HUMAN IGM RHEUMATOID FACTOR FAB IN COMPLEX WITH ITS AUTOANTIGEN IGG FC	L	50	50	IGLV3-21	D	Y	66.2824	A	3.15	0.386503	-1.09649	-0.591058	-0.505432	Human	Animal
6XPX	Human antibody S1V2-51 in complex with the influenza hemagglutinin head domain of A/Aichi/2/1968 (X-31)(H3N2)	B	50	50	IGHV3-30	V	F	91.4513	A	2.598	0.028169	16.7834	4.59237	12.191	Influenza	Virus
6XPX	Human antibody S1V2-51 in complex with the influenza hemagglutinin head domain of A/Aichi/2/1968 (X-31)(H3N2)	B	52	52	IGHV3-30	S	R	91.4513	A	2.598	0.169231	5.84149	0.804218	5.03727	Influenza	Virus
7YDY	SARS-CoV-2 Spike (6P) in complex with 1 R1-32 Fab	H	33	33	IGHV1-69	A	T	95.2607	A | B	4.75	0.292453	0.563265	0.542007	0.021258	Sarbecovirus	Virus
7YDY	SARS-CoV-2 Spike (6P) in complex with 1 R1-32 Fab	H	54	55	IGHV1-69	L	F	15.3239	A | B	4.75	0.786585	3.67294	-0.292056	3.965	Sarbecovirus	Virus
7YDY	SARS-CoV-2 Spike (6P) in complex with 1 R1-32 Fab	H	56	57	IGHV1-69	I	T	13.1122	A | B	4.75	0.591716	1.37697	0.940042	0.436928	Sarbecovirus	Virus
7YDY	SARS-CoV-2 Spike (6P) in complex with 1 R1-32 Fab	H	73	74	IGHV1-69	K	E	45.4186	A | B	4.75	0.536585	0.488571	0.21604	0.272531	Sarbecovirus	Virus
7YDY	SARS-CoV-2 Spike (6P) in complex with 1 R1-32 Fab	L	69	71	IGLV1-40	T	A	99.5708	A | B	4.75	0.457746	-0.885588	-0.450759	-0.434829	Sarbecovirus	Virus
7YDI	SARS-CoV-2 Spike (6P) in complex with 3 R1-32 Fabs and 3 ACE2, focused refinement of RBD region	H	33	33	IGHV1-69	A	T	95.2607	E	3.98	0.264151	0.23274	0.145204	0.087536	Sarbecovirus	Virus
7YDI	SARS-CoV-2 Spike (6P) in complex with 3 R1-32 Fabs and 3 ACE2, focused refinement of RBD region	H	54	55	IGHV1-69	L	F	15.3239	E	3.98	0.780488	9.43603	0.213927	9.2221	Sarbecovirus	Virus
7YDI	SARS-CoV-2 Spike (6P) in complex with 3 R1-32 Fabs and 3 ACE2, focused refinement of RBD region	H	56	57	IGHV1-69	I	T	13.1122	E	3.98	0.585799	1.46821	0.412807	1.0554	Sarbecovirus	Virus
7YDI	SARS-CoV-2 Spike (6P) in complex with 3 R1-32 Fabs and 3 ACE2, focused refinement of RBD region	L	69	71	IGLV1-40	T	A	99.5708	E	3.98	0.457746	-0.0300203	-0.0901004	0.0600801	Sarbecovirus	Virus
6Q18	Human antibody H1244 in complex with the influenza hemagglutinin head domain of A/Beijing/262/95(H1N1)	H	26	26	IGHV4-4	G	S	100	A	2.55	0.702381	2.98405	3.06421	-0.08016	Influenza	Virus
6Q18	Human antibody H1244 in complex with the influenza hemagglutinin head domain of A/Beijing/262/95(H1N1)	H	27	27	IGHV4-4	G	I	100	A	2.55	0.345238	4.73768	4.54346	0.19422	Influenza	Virus
6Q18	Human antibody H1244 in complex with the influenza hemagglutinin head domain of A/Beijing/262/95(H1N1)	H	31	31	IGHV4-4	S	N	100	A	2.55	0.261538	8.97601	1.37105	7.60496	Influenza	Virus
6Q18	Human antibody H1244 in complex with the influenza hemagglutinin head domain of A/Beijing/262/95(H1N1)	H	32	32	IGHV4-4	S	W	71.9697	A	2.55	0.484615	22.7879	0.222461	22.5654	Influenza	Virus
6Q18	Human antibody H1244 in complex with the influenza hemagglutinin head domain of A/Beijing/262/95(H1N1)	H	32	32	IGHV4-4	S	Y	71.9697	A	2.55	0.484615	22.1965	-0.0309702	22.2275	Influenza	Virus
6Q18	Human antibody H1244 in complex with the influenza hemagglutinin head domain of A/Beijing/262/95(H1N1)	H	33	33	IGHV4-4	N	W	71.9697	A	2.55	0.178344	14.0929	1.7429	12.35	Influenza	Virus
6Q18	Human antibody H1244 in complex with the influenza hemagglutinin head domain of A/Beijing/262/95(H1N1)	H	33	33	IGHV4-4	N	Y	71.9697	A	2.55	0.178344	6.51878	-0.419696	6.93848	Influenza	Virus
6Q18	Human antibody H1244 in complex with the influenza hemagglutinin head domain of A/Beijing/262/95(H1N1)	H	34	34	IGHV4-4	W	S	100	A	2.55	0.114537	1.23498	2.65173	-1.41675	Influenza	Virus
6Q18	Human antibody H1244 in complex with the influenza hemagglutinin head domain of A/Beijing/262/95(H1N1)	H	53	54	IGHV4-4	H	T	71.9697	A	2.55	0.391304	-1.491	-1.162	-0.329	Influenza	Virus
6VY6	Crystal structure of Hendra receptor binding protein head domain in complex with human neutralizing antibody HENV-26	H	52	52	IGHV3-23	S	Y	98.3984	A	2.6	0.146154	9.98923	-1.73792	11.7271	Hendra	Virus
6VY6	Crystal structure of Hendra receptor binding protein head domain in complex with human neutralizing antibody HENV-26	H	52a	53	IGHV3-23	G	S	98.3984	A	2.6	0.107143	3.31821	3.46006	-0.14185	Hendra	Virus
6VY6	Crystal structure of Hendra receptor binding protein head domain in complex with human neutralizing antibody HENV-26	H	53	54	IGHV3-23	S	G	99.2993	A	2.6	0.730769	1.13899	0.0936464	1.04534	Hendra	Virus
6VY6	Crystal structure of Hendra receptor binding protein head domain in complex with human neutralizing antibody HENV-26	H	55	56	IGHV3-23	G	S	98.3984	A	2.6	0.72619	-0.990218	-0.347072	-0.643146	Hendra	Virus
6VY5	Crystal structure of Nipah receptor binding protein head domain in complex with human neutralizing antibody HENV-26	H	52	52	IGHV3-23	S	Y	98.3984	A	3.4	0.130769	10.8844	0.498124	10.3863	Nipah	Virus
6VY5	Crystal structure of Nipah receptor binding protein head domain in complex with human neutralizing antibody HENV-26	H	52a	53	IGHV3-23	G	S	98.3984	A	3.4	0.154762	1.29248	1.51503	-0.22255	Nipah	Virus
6VY5	Crystal structure of Nipah receptor binding protein head domain in complex with human neutralizing antibody HENV-26	H	53	54	IGHV3-23	S	G	99.2993	A	3.4	0.692308	0.312069	-0.0148002	0.326869	Nipah	Virus
6VY5	Crystal structure of Nipah receptor binding protein head domain in complex with human neutralizing antibody HENV-26	H	55	56	IGHV3-23	G	S	98.3984	A	3.4	0.761905	-0.233488	0.126649	-0.360137	Nipah	Virus
5GRJ	Crystal structure of human PD-L1 with monoclonal antibody avelumab	H	52	52	IGHV3-23	Y	S	1.6016	A	3.206	0.297297	5.87167	2.24473	3.62694	Human	Animal
5GRJ	Crystal structure of human PD-L1 with monoclonal antibody avelumab	H	53	54	IGHV3-23	S	G	99.2993	A	3.206	0.761538	0.398182	0.193435	0.204747	Human	Animal
5GRJ	Crystal structure of human PD-L1 with monoclonal antibody avelumab	H	55	56	IGHV3-23	G	S	98.3984	A	3.206	0.654762	2.22775	2.19283	0.03492	Human	Animal
5GRJ	Crystal structure of human PD-L1 with monoclonal antibody avelumab	L	32	34	IGLV2-14	Y	L	97.7459	A	3.206	0.459459	2.64448	0.128124	2.51636	Human	Animal
5GRJ	Crystal structure of human PD-L1 with monoclonal antibody avelumab	L	50	52	IGLV2-14	D	E	43.4426	A	3.206	0.331288	-0.729201	-0.519911	-0.20929	Human	Animal
7XCP	Cryo-EM structure of Omicron RBD complexed with ACE2 and 304 Fab	H	31	31	IGHV3-13	S	N	100	B	3.05	0.576923	-0.862717	-0.733355	-0.129362	Sarbecovirus	Virus
7XCP	Cryo-EM structure of Omicron RBD complexed with ACE2 and 304 Fab	H	57	57	IGHV3-13	T	P	95.1807	B	3.05	0.464789	0.653622	0.702542	-0.04892	Sarbecovirus	Virus
6GV4	High-resolution Cryo-EM of Fab-labeled human parechovirus 3	H	52	52	IGHV3-23	S	Y	98.3984	B | A	2.8	0.123077	-0.328719	0.521412	-0.850131	HPeV	Virus
5T33	Crystal structure of strain-specific glycan-dependent CD4 binding site-directed neutralizing antibody CAP257-RH1, in complex with HIV-1 strain RHPA gp120 core with an oligomannose N276 glycan.	H	52	52	IGHV3-33	W	S	97.281	G	3.2092	0.140969	3.52973	3.35584	0.17389	HIV	Virus
5T33	Crystal structure of strain-specific glycan-dependent CD4 binding site-directed neutralizing antibody CAP257-RH1, in complex with HIV-1 strain RHPA gp120 core with an oligomannose N276 glycan.	L	50	50	IGLV3-10	E	K	100	G	3.2092	0.221649	-0.578911	-0.550859	-0.028052	HIV	Virus
5CZV	Crystal structure of Notch3 NRR in complex with 20350 Fab	H	33	33	IGHV1-69	T	A	4.73934	A	3.19	0.0774648	0.423294	0.709622	-0.286328	Human	Animal
2H32	Crystal structure of the pre-B cell receptor	H	42	42	IGHV5-51	G	R	100	B	2.7	1	3.69954	3.63323	0.06631	Human	Animal
2F5B	CRYSTAL STRUCTURE OF FAB' FROM THE HIV-1 NEUTRALIZING ANTIBODY 2F5 IN COMPLEX WITH ITS GP41 EPITOPE	H	54	56	IGHV2-5	D	N	73.743	P	2	0.705521	0.875929	-0.719103	1.59503	HIV	Virus
7WH8	SARS-CoV-2 spike in complex with the ZB8 neutralizing antibody Fab (focused refinement on Fab-RBD)	B	50	50	IGHV1-69	R	G	16.3507	C	3.11	0.0362903	1.45567	1.25137	0.2043	Sarbecovirus	Virus
7WH8	SARS-CoV-2 spike in complex with the ZB8 neutralizing antibody Fab (focused refinement on Fab-RBD)	B	54	55	IGHV1-69	F	L	84.6761	C	3.11	0.659898	1.22154	0.60075	0.62079	Sarbecovirus	Virus
7WH8	SARS-CoV-2 spike in complex with the ZB8 neutralizing antibody Fab (focused refinement on Fab-RBD)	B	56	57	IGHV1-69	T	I	86.8878	C	3.11	0.605634	-1.27428	-0.822623	-0.451657	Sarbecovirus	Virus
4FQY	Crystal structure of broadly neutralizing antibody CR9114 bound to H3 influenza hemagglutinin	H	54	54	IGHV1-69	F	L	84.6761	B | A	5.253	0.593909	-3.13503	0.031629	-3.16666	Influenza	Virus
4FQI	Crystal Structure of Fab CR9114 in Complex with a H5N1 influenza virus hemagglutinin	H	54	54	IGHV1-69	F	L	84.6761	B | A	1.71	0.609137	0.558701	0.936792	-0.378091	Influenza	Virus
6UYF	Structure of Hepatitis C Virus Envelope Glycoprotein E2mc3-v1 redesigned core from genotype 6a bound to broadly neutralizing antibody AR3B	H	54	54	IGHV1-69	F	L	84.6761	E	2.06	0.888325	1.11352	0.110078	1.00344	HCV	Virus
5TE6	Crystal Structure of Broadly Neutralizing VRC01-class Antibody N6 in Complex with HIV-1 Clade AE Strain 93TH057 gp120 Core	H	50	50	IGHV1-2	W	R	91.7513	G	2.4	0.162996	4.66363	2.08968	2.57395	HIV	Virus
7STR	Crystal Structure of Human Fab S24-1063 in the Complex with the N-teminal Domain of Nucleocapsid Protein from SARS CoV-2	H	31	31	IGHV4-59	S	Y	100	C	1.5	0.538462	-0.263933	0.293834	-0.557767	Sarbecovirus	Virus
7STR	Crystal Structure of Human Fab S24-1063 in the Complex with the N-teminal Domain of Nucleocapsid Protein from SARS CoV-2	H	33	33	IGHV4-59	Y	S	100	C	1.5	0.36036	3.85234	2.06796	1.78438	Sarbecovirus	Virus
7STR	Crystal Structure of Human Fab S24-1063 in the Complex with the N-teminal Domain of Nucleocapsid Protein from SARS CoV-2	H	50	50	IGHV4-59	Y	R	100	C	1.5	0.13964	3.34675	1.12481	2.22194	Sarbecovirus	Virus
7STR	Crystal Structure of Human Fab S24-1063 in the Complex with the N-teminal Domain of Nucleocapsid Protein from SARS CoV-2	H	53	53	IGHV4-59	Y	T	100	C	1.5	0.355856	3.01394	3.17346	-0.15952	Sarbecovirus	Virus
2NY2	HIV-1 gp120 Envelope Glycoprotein (T123C, T257S, S334A, S375W, G431C) Complexed with CD4 and Antibody 17b	D	54	3055	IGHV1-69	L	F	15.3239	A	2	0.707317	0.77909	-0.230811	1.0099	HIV	Virus
5U3J	Crystal Structure of DH511.1 Fab in Complex with HIV-1 gp41 MPER Peptide	H	53	53	IGHV3-15	D	N	100	A	2.74	0.374233	2.20094	0.650998	1.54994	HIV	Virus
5U3O	Crystal Structure of DH511.2_K3 Fab in Complex with HIV-1 gp41 MPER Peptide	H	53	53	IGHV3-15	D	N	100	A	1.761	0.294479	1.69076	1.32664	0.36412	HIV	Virus
5U3N	Crystal Structure of DH511.12P Fab in Complex with HIV-1 gp41 MPER Peptide	H	53	53	IGHV3-15	D	N	100	A	2	0.312883	1.32583	0.537857	0.787973	HIV	Virus
5U3M	Crystal Structure of DH511.11P Fab in Complex with HIV-1 gp41 MPER Peptide	H	53	53	IGHV3-15	D	N	100	A	2.418	0.312883	0.349851	-0.0994324	0.449283	HIV	Virus
4UV7	The complex structure of extracellular domain of EGFR and GC1118A	H	52a	53	IGHV3-23	G	S	98.3984	A	2.1	0.0595238	2.74871	1.45013	1.29858	Human	Animal
4UV7	The complex structure of extracellular domain of EGFR and GC1118A	H	53	54	IGHV3-23	G	S	0.700701	A	2.1	0.452381	0.344874	0.349221	-0.004347	Human	Animal
4UV7	The complex structure of extracellular domain of EGFR and GC1118A	L	27d	31	IGKV2-30	H	Y	39.3352	A	2.1	0.336957	0.0474721	0.0692202	-0.0217481	Human	Animal
5I8C	Crystal Structure of HIV-1 Clade A BG505 Fusion Peptide (residue 512-520) in Complex with Broadly Neutralizing Antibody VRC34.01 Fab	A	50	50	IGHV1-2	W	R	91.7513	C	1.54	0.118943	4.17896	2.61673	1.56223	HIV	Virus
5WT9	Complex structure of PD-1 and nivolumab-Fab	H	52	52	IGHV3-33	W	S	97.281	G	2.401	0.290749	2.36079	2.32177	0.03902	Human	Animal
2NY3	HIV-1 gp120 Envelope Glycoprotein (K231C, T257S, E267C, S334A, S375W) Complexed with CD4 and Antibody 17b	D	54	3055	IGHV1-69	L	F	15.3239	A	2	0.682927	0.0153322	-0.343704	0.359036	HIV	Virus
3K2U	Crystal structure of HGFA in complex with the allosteric inhibitory antibody Fab40	H	54	54	IGHV3-66	G	C	100	A	2.35	0.678571	6.17939	-0.453708	6.6331	Human	Animal
7e+23	SARS-CoV-2 spike in complex with the CA521 neutralizing antibody Fab (focused refinement on Fab-RBD)	B	23	23	IGHV4-34	A	G	100	A	3.3	0.518868	0.234566	0.0925331	0.142033	Sarbecovirus	Virus
7e+23	SARS-CoV-2 spike in complex with the CA521 neutralizing antibody Fab (focused refinement on Fab-RBD)	B	24	24	IGHV4-34	V	G	100	A	3.3	0.0492958	3.41609	1.66128	1.75481	Sarbecovirus	Virus
7e+23	SARS-CoV-2 spike in complex with the CA521 neutralizing antibody Fab (focused refinement on Fab-RBD)	B	25	25	IGHV4-34	Y	S	100	A	3.3	0.774775	2.0772	0.617668	1.45953	Sarbecovirus	Virus
7e+23	SARS-CoV-2 spike in complex with the CA521 neutralizing antibody Fab (focused refinement on Fab-RBD)	B	26	26	IGHV4-34	G	F	100	A	3.3	0.547619	16.335	2.59334	13.7417	Sarbecovirus	Virus
7e+23	SARS-CoV-2 spike in complex with the CA521 neutralizing antibody Fab (focused refinement on Fab-RBD)	B	29	29	IGHV4-34	F	V	100	A	3.3	0.553299	2.55436	0.991843	1.56252	Sarbecovirus	Virus
7e+23	SARS-CoV-2 spike in complex with the CA521 neutralizing antibody Fab (focused refinement on Fab-RBD)	B	29	29	IGHV4-34	F	Y	100	A	3.3	0.553299	0.663093	0.216043	0.44705	Sarbecovirus	Virus
7e+23	SARS-CoV-2 spike in complex with the CA521 neutralizing antibody Fab (focused refinement on Fab-RBD)	B	30	30	IGHV4-34	S	Y	100	A	3.3	0.546154	0.206971	0.170479	0.036492	Sarbecovirus	Virus
7e+23	SARS-CoV-2 spike in complex with the CA521 neutralizing antibody Fab (focused refinement on Fab-RBD)	B	32	32	IGHV4-34	Y	S	100	A	3.3	0.13964	0.248421	0.126735	0.121686	Sarbecovirus	Virus
7ZBU	CryoEM structure of SARS-CoV-2 spike monomer in complex with neutralising antibody P008_60	H	33	33	IGHV3-30	G	A	68.5885	A	4.31	0.202381	0.223118	0.764721	-0.541603	Sarbecovirus	Virus
7ZBU	CryoEM structure of SARS-CoV-2 spike monomer in complex with neutralising antibody P008_60	H	50	50	IGHV3-30	V	F	91.4513	A	4.31	0.147887	10.3587	-0.945115	11.3038	Sarbecovirus	Virus
7ZBU	CryoEM structure of SARS-CoV-2 spike monomer in complex with neutralising antibody P008_60	H	52	52	IGHV3-30	S	R	91.4513	A	4.31	0.192308	12.1541	0.444569	11.7095	Sarbecovirus	Virus
4WY7	Crystal structure of recombinant 4E10 expressed in Escherichia coli with epitope bound	H	33	33	IGHV1-69	A	T	95.2607	P	2.1	0.245283	2.9365	-0.938606	3.87511	HIV	Virus
4WY7	Crystal structure of recombinant 4E10 expressed in Escherichia coli with epitope bound	H	50	50	IGHV1-69	G	R	83.6493	P	2.1	0.0714286	18.3576	2.00351	16.3541	HIV	Virus
4WY7	Crystal structure of recombinant 4E10 expressed in Escherichia coli with epitope bound	H	54	54	IGHV1-69	L	F	15.3239	P	2.1	0.628049	0.691075	-0.121666	0.812741	HIV	Virus
4WY7	Crystal structure of recombinant 4E10 expressed in Escherichia coli with epitope bound	H	56	56	IGHV1-69	I	T	13.1122	P	2.1	0.538462	1.47895	0.937331	0.541619	HIV	Virus
5XXY	Complex structure of PD-L1 with atezolizumab Fab	H	52	52	IGHV3-23	S	Y	98.3984	A	2.9	0.338462	3.56253	-1.79674	5.35927	Human	Animal
5OCC	Crystal structure of CD32b (Fc Gamma Receptor IIb) in complex with Human IgG1 Fab fragment (6G08)	H	52	52	IGHV3-23	S	Y	98.3984	A	2.5	0.253846	5.68464	-0.309153	5.99379	Human	Animal
5OCC	Crystal structure of CD32b (Fc Gamma Receptor IIb) in complex with Human IgG1 Fab fragment (6G08)	H	52a	53	IGHV3-23	G	S	98.3984	A	2.5	0.297619	5.06801	4.31941	0.7486	Human	Animal
5OCC	Crystal structure of CD32b (Fc Gamma Receptor IIb) in complex with Human IgG1 Fab fragment (6G08)	H	53	54	IGHV3-23	S	G	99.2993	A	2.5	0.838462	-0.00277664	-0.401486	0.398709	Human	Animal
5OCC	Crystal structure of CD32b (Fc Gamma Receptor IIb) in complex with Human IgG1 Fab fragment (6G08)	H	55	56	IGHV3-23	G	S	98.3984	A	2.5	0.595238	0.306165	0.413259	-0.107094	Human	Animal
7F9W	CD25 in complex with Fab	B	33	33	IGHV1-69	A	T	95.2607	A	3.2	0.0377358	0.193214	-0.154019	0.347233	Human	Animal
7F9W	CD25 in complex with Fab	B	50	50	IGHV1-69	R	G	16.3507	A	3.2	0.0524194	0.614526	2.0096	-1.39507	Human	Animal
7F9W	CD25 in complex with Fab	B	54	55	IGHV1-69	F	L	84.6761	A	3.2	0.736041	1.03321	-0.173722	1.20693	Human	Animal
7LO8	NorA in complex with Fab36	H	52	78	IGHV3-23	S	Y	98.3984	Z	3.16	0.230769	-0.514185	0.297972	-0.812157	S. aureus	Bacteria
7LO8	NorA in complex with Fab36	H	53	80	IGHV3-23	S	G	99.2993	Z	3.16	0.715385	0.232166	0.203323	0.028843	S. aureus	Bacteria
7LO8	NorA in complex with Fab36	L	90	114	IGKV1-39	Q	C	99.925	Z	3.16	0.0454545	1.66484	0.421354	1.24349	S. aureus	Bacteria
4PY8	Crystal structure of Fab 3.1 in complex with the 1918 influenza virus hemagglutinin	I	94	98	IGHV3-30	R	K	46.9185	B | A	2.91	0.0362903	-0.342026	-0.653713	0.311687	Influenza	Virus
4R4F	Crystal structure of non-neutralizing, A32-like antibody 2.2c in complex with HIV-1 YU2 gp120	H	31	31	IGHV4-34	G	W	100	A	3.514	0.678571	2.50619	1.39494	1.11125	HIV	Virus
4R4F	Crystal structure of non-neutralizing, A32-like antibody 2.2c in complex with HIV-1 YU2 gp120	H	50	50	IGHV4-34	E	Y	100	A	3.514	0.0257732	13.6696	4.92494	8.74466	HIV	Virus
4R4F	Crystal structure of non-neutralizing, A32-like antibody 2.2c in complex with HIV-1 YU2 gp120	H	59	59	IGHV4-34	Y	N	100	A	3.514	0.193694	3.53519	1.71774	1.81745	HIV	Virus
6VUG	Diabody bound to a Reverse Transcriptase Aptamer Complex	D	52	55	IGHV3-33	W	S	97.281	B	3	0.101322	4.74848	3.1625	1.58598	HIV	Virus
7OW1	Crystal Structure of TAP01 in complex with amyloid beta peptide	H	31	31	IGHV3-33	S	R	99.6979	A	1.4	0.6	-0.656006	-0.799496	0.14349	Human	Animal
7OW1	Crystal Structure of TAP01 in complex with amyloid beta peptide	H	35	35	IGHV3-33	H	Y	99.6979	A	1.4	0.0597826	6.52994	2.11944	4.4105	Human	Animal
7OW1	Crystal Structure of TAP01 in complex with amyloid beta peptide	H	52	52	IGHV3-33	W	S	97.281	A	1.4	0.343612	3.11495	1.71877	1.39618	Human	Animal
5GHW	Crystal structure of broad neutralizing antibody 10E8 with long epitope bound	H	50	50	IGHV3-15	R	C	100	P	2.4	0.016129	-1.02545	-1.18746	0.16201	HIV	Virus
1GC1	HIV-1 GP120 CORE COMPLEXED WITH CD4 AND A NEUTRALIZING HUMAN ANTIBODY	H	54	55	IGHV1-69	L	F	15.3239	G	2.5	0.658537	1.71895	-0.461348	2.1803	HIV	Virus
5D70	Crystal structure of MOR03929, a neutralizing anti-human GM-CSF antibody Fab fragment in complex with human GM-CSF	H	52	52	IGHV3-23	S	Y	98.3984	A	2.06	0.0923077	8.7916	-1.21175	10.0033	Human	Animal
5D71	Crystal structure of MOR04302, a neutralizing anti-human GM-CSF antibody Fab fragment in complex with human GM-CSF	H	52	52	IGHV3-23	S	Y	98.3984	A	2.25	0.0692308	11.3006	-0.226902	11.5275	Human	Animal
3B2V	Crystal structure of the extracellular region of the epidermal growth factor receptor in complex with the Fab fragment of IMC-11F8	H	32	32	IGHV4-30-4	G	Y	100	A	3.3	0.261905	1.81544	-0.353363	2.1688	Human	Animal
3B2V	Crystal structure of the extracellular region of the epidermal growth factor receptor in complex with the Fab fragment of IMC-11F8	H	33	33	IGHV4-30-4	D	Y	95.4955	A	3.3	0.441718	-0.0241235	-0.0888374	0.0647139	Human	Animal
3B2V	Crystal structure of the extracellular region of the epidermal growth factor receptor in complex with the Fab fragment of IMC-11F8	H	33	33	IGHV4-30-4	D	G	95.4955	A	3.3	0.441718	0.531451	-0.247497	0.778948	Human	Animal
3B2V	Crystal structure of the extracellular region of the epidermal growth factor receptor in complex with the Fab fragment of IMC-11F8	H	35	35	IGHV4-30-4	Y	S	95.4955	A	3.3	0.328829	-32.5757	-9.38318	-23.1925	Human	Animal
7L5B	Crystallographic structure of neutralizing antibody 2-15 in complex with SARS-CoV-2 spike receptor-binding Domain (RBD).	H	50	50	IGHV1-2	W	R	91.7513	A	3.18	0.180617	0.0412484	0.49149	-0.450242	Sarbecovirus	Virus
7X92	The SARS-CoV-2 receptor binding domain bound with the Fab fragment of a human neutralizing antibody Ab445	H	52	52	IGHV3-33	W	S	97.281	A	4.1	0.22467	-1.09445	-1.05838	-0.03607	Sarbecovirus	Virus
7ND8	EM structure of SARS-CoV-2 Spike glycoprotein in complex with COVOX-384 Fab	H	56	57	IGHV3-11	T	Y	56.4516	B	3.5	0.274648	-0.490834	-1.0142	0.523366	Sarbecovirus	Virus
7ND8	EM structure of SARS-CoV-2 Spike glycoprotein in complex with COVOX-384 Fab	H	58	59	IGHV3-11	Y	N	56.4516	B	3.5	0.495495	4.70883	1.28407	3.42476	Sarbecovirus	Virus
7ND0	lateral-open conformation of the wild-type BAM complex (BamABCDE) bound to a bactericidal Fab fragment	H	50	50	IGHV3-21	Y	S	0	A	5.2	0.157658	0.234562	-0.825732	1.06029	E. Coli	Bacteria
7WSL	PD-1 in complex with Dostarlimab	H	52	52	IGHV3-23	S	Y	98.3984	D	1.534	0.146154	10.9656	-0.468497	11.4341	Human	Animal
7WSL	PD-1 in complex with Dostarlimab	H	52a	53	IGHV3-23	G	S	98.3984	D	1.534	0.107143	1.70847	1.42407	0.2844	Human	Animal
7WSL	PD-1 in complex with Dostarlimab	H	53	54	IGHV3-23	G	S	0.700701	D	1.534	0.738095	0.322059	0.0202787	0.30178	Human	Animal
7WSL	PD-1 in complex with Dostarlimab	H	55	56	IGHV3-23	S	G	1.6016	D	1.534	0.784615	-0.140465	-0.0103581	-0.130107	Human	Animal
5GJS	Crystal structure of H1 hemagglutinin from A/California/04/2009 in complex with a neutralizing antibody 3E1	H	31	31	IGHV4-4	S	N	100	B | A	2.9	0.323077	-0.27827	-0.462474	0.184204	Influenza	Virus
5GJS	Crystal structure of H1 hemagglutinin from A/California/04/2009 in complex with a neutralizing antibody 3E1	H	32	32	IGHV4-4	Y	S	28.0303	B | A	2.9	0.166667	0.790061	0.494353	0.295708	Influenza	Virus
5GJS	Crystal structure of H1 hemagglutinin from A/California/04/2009 in complex with a neutralizing antibody 3E1	H	32	32	IGHV4-4	Y	W	28.0303	B | A	2.9	0.166667	-0.0200191	-0.0395966	0.0195775	Influenza	Virus
5GJS	Crystal structure of H1 hemagglutinin from A/California/04/2009 in complex with a neutralizing antibody 3E1	H	33	33	IGHV4-4	Y	N	28.0303	B | A	2.9	0.198198	3.52991	1.64	1.88991	Influenza	Virus
5GJS	Crystal structure of H1 hemagglutinin from A/California/04/2009 in complex with a neutralizing antibody 3E1	H	33	33	IGHV4-4	Y	W	28.0303	B | A	2.9	0.198198	3.07553	0.858728	2.2168	Influenza	Virus
5GJS	Crystal structure of H1 hemagglutinin from A/California/04/2009 in complex with a neutralizing antibody 3E1	H	50	50	IGHV4-4	R	E	22.3485	B | A	2.9	0.137097	4.16753	2.73287	1.43466	Influenza	Virus
5GJS	Crystal structure of H1 hemagglutinin from A/California/04/2009 in complex with a neutralizing antibody 3E1	H	50	50	IGHV4-4	R	Y	22.3485	B | A	2.9	0.137097	6.05845	7.05628	-0.99783	Influenza	Virus
5GJS	Crystal structure of H1 hemagglutinin from A/California/04/2009 in complex with a neutralizing antibody 3E1	L	50	50	IGKV1-5	K	D	83.7366	B | A	2.9	0.312195	2.1915	1.0065	1.185	Influenza	Virus
5GJT	Crystal structure of H1 hemagglutinin from A/Washington/05/2011 in complex with a neutralizing antibody 3E1	H	31	31	IGHV4-4	S	N	100	B | A	3.1	0.446154	-0.151538	-0.240092	0.088554	Influenza	Virus
5GJT	Crystal structure of H1 hemagglutinin from A/Washington/05/2011 in complex with a neutralizing antibody 3E1	H	32	32	IGHV4-4	Y	S	28.0303	B | A	3.1	0.198198	1.81352	1.08972	0.7238	Influenza	Virus
5GJT	Crystal structure of H1 hemagglutinin from A/Washington/05/2011 in complex with a neutralizing antibody 3E1	H	32	32	IGHV4-4	Y	W	28.0303	B | A	3.1	0.198198	-0.134737	-0.340013	0.205276	Influenza	Virus
5GJT	Crystal structure of H1 hemagglutinin from A/Washington/05/2011 in complex with a neutralizing antibody 3E1	H	33	33	IGHV4-4	Y	N	28.0303	B | A	3.1	0.198198	1.74457	0.957032	0.787538	Influenza	Virus
5GJT	Crystal structure of H1 hemagglutinin from A/Washington/05/2011 in complex with a neutralizing antibody 3E1	H	33	33	IGHV4-4	Y	W	28.0303	B | A	3.1	0.198198	0.0436033	-0.646304	0.689907	Influenza	Virus
5GJT	Crystal structure of H1 hemagglutinin from A/Washington/05/2011 in complex with a neutralizing antibody 3E1	H	50	50	IGHV4-4	R	E	22.3485	B | A	3.1	0.169355	4.98213	3.91058	1.07155	Influenza	Virus
5GJT	Crystal structure of H1 hemagglutinin from A/Washington/05/2011 in complex with a neutralizing antibody 3E1	H	50	50	IGHV4-4	R	Y	22.3485	B | A	3.1	0.169355	4.8791	5.29127	-0.41217	Influenza	Virus
5GJT	Crystal structure of H1 hemagglutinin from A/Washington/05/2011 in complex with a neutralizing antibody 3E1	L	50	50	IGKV1-5	K	D	83.7366	B | A	3.1	0.273171	1.01812	0.0985789	0.919541	Influenza	Virus
2R0K	Protease domain of HGFA with inhibitor Fab58	H	94	94	IGHV3-64	R	K	100	A	3.51	0.137097	-0.783401	-1.18868	0.405279	Human	Animal
7X26	S41 neutralizing antibody Fab(MERS-CoV)	H	50	50	IGHV1-69	R	G	16.3507	I	3.685	0.137097	1.48969	1.05137	0.43832	Sarbecovirus	Virus
7X26	S41 neutralizing antibody Fab(MERS-CoV)	H	54	55	IGHV1-69	L	F	15.3239	I	3.685	0.835366	3.5413	-0.30357	3.84487	Sarbecovirus	Virus
7X26	S41 neutralizing antibody Fab(MERS-CoV)	H	56	57	IGHV1-69	I	T	13.1122	I	3.685	0.485207	2.12783	0.844181	1.28365	Sarbecovirus	Virus
7X26	S41 neutralizing antibody Fab(MERS-CoV)	H	73	74	IGHV1-69	K	E	45.4186	I	3.685	0.556098	2.39852	0.439127	1.95939	Sarbecovirus	Virus
6BKD	Structure of Hepatitis C Virus Envelope Glycoprotein E2 core from genotype 6a bound to broadly neutralizing antibody AR3D	H	54	54	IGHV1-69	F	L	84.6761	E	3.25	0.604061	2.10129	-0.194687	2.29598	HCV	Virus
6BKD	Structure of Hepatitis C Virus Envelope Glycoprotein E2 core from genotype 6a bound to broadly neutralizing antibody AR3D	H	56	56	IGHV1-69	T	I	86.8878	E	3.25	0.316901	-1.89324	-0.851877	-1.04136	HCV	Virus
4R4H	Crystal structure of non-neutralizing, A32-like antibody 2.2c in complex with HIV-1 Env gp120	H	31	31	IGHV4-34	G	W	100	A	4.28	0.547619	2.82773	2.17163	0.6561	HIV	Virus
4R4H	Crystal structure of non-neutralizing, A32-like antibody 2.2c in complex with HIV-1 Env gp120	H	50	50	IGHV4-34	E	Y	100	A	4.28	0.0515464	2.10003	1.60691	0.49312	HIV	Virus
4R4H	Crystal structure of non-neutralizing, A32-like antibody 2.2c in complex with HIV-1 Env gp120	H	53	53	IGHV4-34	H	Y	100	A	4.28	0.380435	-0.484379	-0.712389	0.22801	HIV	Virus
4R4H	Crystal structure of non-neutralizing, A32-like antibody 2.2c in complex with HIV-1 Env gp120	H	59	59	IGHV4-34	Y	N	100	A	4.28	0.211712	3.88877	3.46616	0.42261	HIV	Virus
7S0E	Structure of the SARS-CoV-2 S1 subunit in complex with antibody N-612-004	H	52	52	IGHV3-23	S	Y	98.3984	A	4.9	0.184615	-2.8746	-1.65959	-1.21501	Sarbecovirus	Virus
6BKC	Structure of Hepatitis C Virus Envelope Glycoprotein E2 core from genotype 6a bound to broadly neutralizing antibody AR3B	H	54	54	IGHV1-69	F	L	84.6761	E	2.6	0.878173	1.23674	0.0245388	1.2122	HCV	Virus
3W9E	Structure of Human Monoclonal Antibody E317 Fab Complex with HSV-2 gD	A	54	55	IGHV1-69	F	L	84.6761	C	2.3	0.670051	2.08661	0.878593	1.20802	HSV-2	Virus
3W9E	Structure of Human Monoclonal Antibody E317 Fab Complex with HSV-2 gD	A	73	74	IGHV1-69	K	E	45.4186	C	2.3	1	0.236235	0.2869	-0.050665	HSV-2	Virus
7X2A	MERS-CoV spike complex with S41 neutralizing antibody Fab Class1 (1u2d RBD with 1Fab)	H	50	50	IGHV1-69	R	G	16.3507	A	2.49	0.133065	1.26216	1.09981	0.16235	MERS	Virus
7X2A	MERS-CoV spike complex with S41 neutralizing antibody Fab Class1 (1u2d RBD with 1Fab)	H	54	55	IGHV1-69	L	F	15.3239	A	2.49	0.756098	9.55626	0.697921	8.85834	MERS	Virus
7X2A	MERS-CoV spike complex with S41 neutralizing antibody Fab Class1 (1u2d RBD with 1Fab)	H	56	57	IGHV1-69	I	T	13.1122	A	2.49	0.467456	1.0219	0.750631	0.271269	MERS	Virus
7X2A	MERS-CoV spike complex with S41 neutralizing antibody Fab Class1 (1u2d RBD with 1Fab)	H	73	74	IGHV1-69	K	E	45.4186	A	2.49	0.507317	1.25455	0.30905	0.9455	MERS	Virus
3GBN	Crystal Structure of Fab CR6261 in Complex with the 1918 H1N1 influenza virus hemagglutinin	H	54	54	IGHV1-69	F	L	84.6761	B | A	2.2	0.771574	1.43037	-0.307834	1.7382	Influenza	Virus
3GBN	Crystal Structure of Fab CR6261 in Complex with the 1918 H1N1 influenza virus hemagglutinin	H	56	56	IGHV1-69	T	I	86.8878	B | A	2.2	0.507042	-1.62164	-1.47962	-0.14202	Influenza	Virus
3IDX	Crystal structure of HIV-gp120 core in complex with CD4-binding site antibody b13, space group C222	H	33	33	IGHV3-30	A	G	31.4115	G	2.5	0.0849057	1.24872	1.19171	0.05701	HIV	Virus
6Y97	Structure of full-length CD20 in complex with Obinutuzumab Fab	H	50	50	IGHV1-69	R	G	16.3507	A | B	4.33	0.116935	0.934647	2.1988	-1.26415	Human	Animal
6Y97	Structure of full-length CD20 in complex with Obinutuzumab Fab	H	73	74	IGHV1-69	K	E	45.4186	A | B	4.33	0.507317	0.526663	0.587644	-0.060981	Human	Animal
5CJQ	Crystal structure of a trimeric influenza hemagglutinin stem in complex with an broadly neutralizing antibody CR9114	H	54	54	IGHV1-69	F	L	84.6761	B | A	3.6	0.57868	0.0898117	-0.421255	0.511067	Influenza	Virus
6Y9A	Structure of full-length CD20 in complex with Obinutuzumab Fab	H	50	50	IGHV1-69	R	G	16.3507	A | B	4.2	0.0766129	1.54986	1.06266	0.4872	Human	Animal
5VOB	Crystal structure of HCMV Pentamer in complex with neutralizing antibody 8I21	H	50	50	IGHV3-30	F	V	8.54871	D | B	3.02	0.0406091	2.29806	3.54556	-1.2475	CMV	Virus
5VOB	Crystal structure of HCMV Pentamer in complex with neutralizing antibody 8I21	H	52	52	IGHV3-30	S	R	91.4513	D | B	3.02	0.123077	2.94367	-0.449581	3.39325	CMV	Virus
5VOC	Crystal structure of HCMV Pentamer in complex with neutralizing antibody 8I21 - Low resolution dataset for initial phasing by SAD	H	50	50	IGHV3-30	F	V	8.54871	D | B	3.99	0.0406091	2.80489	2.44243	0.36246	CMV	Virus
5VOC	Crystal structure of HCMV Pentamer in complex with neutralizing antibody 8I21 - Low resolution dataset for initial phasing by SAD	H	52	52	IGHV3-30	S	R	91.4513	D | B	3.99	0.1	13.0446	-0.88716	13.9318	CMV	Virus
5VOD	Crystal structure of HCMV Pentamer in complex with neutralizing antibody 9I6	L	27d	31	IGKV2-30	Y	H	60.6648	C | E	5.9	0.959459	-0.329902	0.0600792	-0.389981	CMV	Virus
7TPJ	Single-Particle Cryo-EM Structure of the WaaL O-antigen ligase in its apo state	H	94	101	IGHV3-64	R	K	100	B	3.46	0.0524194	0.649185	0.416956	0.232229	C. metallidurans	Bacteria
7ENF	Cryo-EM structure of the SARS-CoV-2 S-6P in complex with Fab30	P	52	52	IGHV3-30	S	R	91.4513	B	2.76	0.0538462	4.41805	2.59488	1.82317	Sarbecovirus	Virus
7ENG	Cryo-EM structure of the SARS-CoV-2 S-6P in complex with Fab30 (local refinement of the RBD and Fab30)	H	52	52	IGHV3-30	S	R	91.4513	B	3.59	0.0384615	2.32217	0.00767486	2.3145	Sarbecovirus	Virus
7TPG	Single-Particle Cryo-EM Structure of the WaaL O-antigen ligase in its ligand bound state	H	94	101	IGHV3-64	R	K	100	B	3.23	0.0645161	-0.246892	-0.676715	0.429823	C. metallidurans	Bacteria
7X90	The SARS-CoV-2 receptor binding domain bound with the Fab fragment of a human neutralizing antibody Ab326	E	50	50	IGHV3-30	V	F	91.4513	G	4.2	0.140845	10.4541	4.79254	5.66156	Sarbecovirus	Virus
7X90	The SARS-CoV-2 receptor binding domain bound with the Fab fragment of a human neutralizing antibody Ab326	E	52	52	IGHV3-30	S	R	91.4513	G	4.2	0.276923	1.48363	-0.0110886	1.49472	Sarbecovirus	Virus
3IDI	Crystal structure of the HIV-1 Cross Neutralizing Monoclonal Antibody 2F5 Fab' fragment in complex with gp41 Peptide ALDKWNQ	B	54	54	IGHV2-5	D	N	73.743	C	2.1	0.644172	0.430972	-0.120023	0.550995	HIV	Virus
3IDJ	Crystal structure of the HIV-1 Cross Neutralizing Monoclonal Antibody 2F5 Fab' fragment in complex with gp41 Peptide analog ELD(Orn)WAS	B	54	54	IGHV2-5	D	N	73.743	C	2.24	0.717791	0.0160209	0.0558375	-0.0398166	HIV	Virus
3IDN	Crystal structure of the HIV-1 Cross Neutralizing Monoclonal Antibody 2F5 Fab' fragment in complex with gp41 Peptide analog ELD(Paf)WAS	B	54	54	IGHV2-5	D	N	73.743	C	2.25	0.760736	0.0752324	0.211414	-0.136182	HIV	Virus
4O58	Crystal structure of broadly neutralizing antibody F045-092 in complex with A/Victoria/3/1975 (H3N2) influenza hemagglutinin	H	54	54	IGHV1-69	F	L	84.6761	A	2.7501	0.390863	0.912263	1.1344	-0.222137	Influenza	Virus
1G9N	HIV-1 YU2 GP120 ENVELOPE GLYCOPROTEIN COMPLEXED WITH CD4 AND INDUCED NEUTRALIZING ANTIBODY 17B	H	54	55	IGHV1-69	L	F	15.3239	G	2.9	0.70122	3.73249	-0.315957	4.04845	HIV	Virus
6O39	Crystal structure of Frizzled 5 CRD in complex with F2.I Fab	B	52	52	IGHV3-23	Y	S	1.6016	C	1.8	0.045045	5.1675	4.17488	0.99262	Human	Animal
6O39	Crystal structure of Frizzled 5 CRD in complex with F2.I Fab	B	52a	52a	IGHV3-23	S	G	1.6016	C	1.8	0.438462	0.989215	0.160715	0.8285	Human	Animal
6O39	Crystal structure of Frizzled 5 CRD in complex with F2.I Fab	B	53	53	IGHV3-23	S	G	99.2993	C	1.8	0.715385	0.642342	0.021493	0.620849	Human	Animal
6O39	Crystal structure of Frizzled 5 CRD in complex with F2.I Fab	B	55	55	IGHV3-23	G	S	98.3984	C	1.8	0.821429	2.88666	2.40488	0.48178	Human	Animal
6W05	Crystal structure of Fab356 in complex with NPNA2 peptide from circumsporozoite protein	H	52	52	IGHV3-33	W	S	97.281	P	2.516	0.436123	1.99321	0.492363	1.50085	Plasmodium	Parasite
7S6L	J08 fragment antigen binding in complex with SARS-CoV-2-6P-Mut7 S protein (conformation 3)	H	50	50	IGHV1-69	R	G	16.3507	A	4	0.141129	1.35375	1.482	-0.12825	Sarbecovirus	Virus
7S6L	J08 fragment antigen binding in complex with SARS-CoV-2-6P-Mut7 S protein (conformation 3)	H	54	54	IGHV1-69	L	F	15.3239	A	4	0.280488	2.09571	6.63728	-4.54157	Sarbecovirus	Virus
7CM4	Crystal Structure of COVID-19 virus spike receptor-binding domain complexed with a neutralizing antibody CT-P59	H	33	33	IGHV2-70	G	E	100	A	2.71	0.0595238	9.54147	3.76529	5.77618	Sarbecovirus	Virus
7CM4	Crystal Structure of COVID-19 virus spike receptor-binding domain complexed with a neutralizing antibody CT-P59	H	58	60	IGHV2-70	Y	F	81.1111	A	2.71	0.0945946	0.916164	0.868513	0.047651	Sarbecovirus	Virus
7CM4	Crystal Structure of COVID-19 virus spike receptor-binding domain complexed with a neutralizing antibody CT-P59	H	58	60	IGHV2-70	Y	H	81.1111	A	2.71	0.0945946	2.93678	2.69886	0.23792	Sarbecovirus	Virus
7CM4	Crystal Structure of COVID-19 virus spike receptor-binding domain complexed with a neutralizing antibody CT-P59	H	64	66	IGHV2-70	K	N	100	A	2.71	0.629268	0.209501	0.241598	-0.032097	Sarbecovirus	Virus
7CM4	Crystal Structure of COVID-19 virus spike receptor-binding domain complexed with a neutralizing antibody CT-P59	H	94	99	IGHV2-70	R	H	100	A	2.71	0.197581	3.90008	3.80134	0.09874	Sarbecovirus	Virus
7CM4	Crystal Structure of COVID-19 virus spike receptor-binding domain complexed with a neutralizing antibody CT-P59	L	50	51	IGLV1-51	D	E	83.1832	A	2.71	0.0981595	3.37281	0.790441	2.58237	Sarbecovirus	Virus
7VUX	Complex structure of PD1 and 609A-Fab	H	52	52	IGHV3-23	S	Y	98.3984	A	1.64	0.153846	1.69924	-1.24647	2.94571	Human	Animal
7LCV	Factor H enhancing human antibody fragment (Fab) to meningococcal Factor H binding protein	A	52	52	IGHV3-23	S	Y	98.3984	C	1.7	0.0461538	18.7668	11.0235	7.7433	Meningococcus	Bacteria
7LCV	Factor H enhancing human antibody fragment (Fab) to meningococcal Factor H binding protein	A	53	54	IGHV3-23	S	G	99.2993	C	1.7	0.738462	1.10646	0.328248	0.778212	Meningococcus	Bacteria
7LCV	Factor H enhancing human antibody fragment (Fab) to meningococcal Factor H binding protein	A	55	56	IGHV3-23	G	S	98.3984	C	1.7	0.845238	0.225055	-0.335671	0.560726	Meningococcus	Bacteria
6OKM	Human OX40R (TNFRSF4) bound to Fab 3C8	H	30	30	IGHV1-46	T	N	93.2258	R	2.1	0.549296	-0.617588	-0.62592	0.008332	Human	Animal
2P8L	Crystal structure of the HIV-1 Cross Neutralizing Monoclonal Antibody 2F5 in complex with gp41 Peptide ELLELDKWASLWN	B	54	54	IGHV2-5	D	N	73.743	C	2.44	0.748466	0.763514	-0.135328	0.898842	HIV	Virus
2P8M	Crystal structure of the HIV-1 Cross Neutralizing Monoclonal Antibody 2F5 in complex with gp41 Peptide ELLELDKWASLWN in new crystal form	B	54	54	IGHV2-5	D	N	73.743	C	2.7	0.687117	0.193125	0.222861	-0.029736	HIV	Virus
6O3A	Crystal structure of Frizzled 7 CRD in complex with F7.B Fab	B	50	50	IGHV3-21	Y	S	0	E	2.1	0.13964	1.3372	1.54275	-0.20555	Human	Animal
2P8P	Crystal structure of the HIV-1 Cross Neutralizing Monoclonal Antibody 2F5 in complex with gp41 Peptide LELDKWASLW[N-Ac]	B	54	54	IGHV2-5	D	N	73.743	C	2.7	0.711656	-0.128392	-0.194946	0.066554	HIV	Virus
5O4G	HER2 in complex with Fab MF3958	B	30	30	IGHV1-46	T	N	93.2258	C	3	0.302817	0.678275	-0.0782377	0.756513	Human	Animal
7EPU	Crystal structure of HsALC1	A	50	773	IGLV3-21	D	Y	66.2824	B	3.5	0.441718	-1.00532	-0.348503	-0.656817	Human	Animal
6D0X	Crystal structure of chimeric H.2140 / K.1210 Fab in complex with circumsporozoite protein NANP3	A	31	31	IGHV3-33	S	R	99.6979	C	1.849	0.561538	-0.709123	-0.24314	-0.465983	Plasmodium	Parasite
6D0X	Crystal structure of chimeric H.2140 / K.1210 Fab in complex with circumsporozoite protein NANP3	A	52	52	IGHV3-33	W	S	97.281	C	1.849	0.370044	3.91612	1.70707	2.20905	Plasmodium	Parasite
7U8L	Crystal structure of chimeric hemagglutinin cH15/3 in complex with broad protective antibody 31.a.83	H	55	55	IGHV3-23	G	S	98.3984	B | A	4.56	0.357143	0.716218	0.353044	0.363174	Influenza	Virus
7U8J	Crystal structure of chimeric hemagglutinin cH4/3 in complex with broad protective antibody 31.a.83	H	55	55	IGHV3-23	G	S	98.3984	B | A	4.9	0.357143	0.635202	0.349577	0.285625	Influenza	Virus
2DD8	Crystal Structure of SARS-CoV Spike Receptor-Binding Domain Complexed with Neutralizing Antibody	H	33	33	IGHV1-69	T	A	4.73934	S	2.3	0.267606	2.1316	1.59525	0.53635	Sarbecovirus	Virus
2DD8	Crystal Structure of SARS-CoV Spike Receptor-Binding Domain Complexed with Neutralizing Antibody	H	50	50	IGHV1-69	G	R	83.6493	S	2.3	0.047619	5.29627	2.04004	3.25623	Sarbecovirus	Virus
2DD8	Crystal Structure of SARS-CoV Spike Receptor-Binding Domain Complexed with Neutralizing Antibody	H	54	54	IGHV1-69	L	F	15.3239	S	2.3	0.72561	2.3778	0.00557447	2.37223	Sarbecovirus	Virus
2DD8	Crystal Structure of SARS-CoV Spike Receptor-Binding Domain Complexed with Neutralizing Antibody	H	56	56	IGHV1-69	I	T	13.1122	S	2.3	0.532544	0.935967	0.230281	0.705686	Sarbecovirus	Virus
6NN3	Structure of parvovirus B19 decorated with Fab molecules from a human antibody	H	66	68	IGHV4-31	R	L	97.4093	A	3.22	0.225806	-0.189888	-0.339512	0.149624	Parvovirus B19	Virus
7E8M	Crystal structure of SARS-CoV-2 antibody P2C-1F11 with mutated RBD	H	54	54	IGHV3-66	G	C	100	E	2.09	0.940476	0.114385	0.00326141	0.111124	Sarbecovirus	Virus
8DI5	Cryo-EM structure of SARS-CoV-2 Beta (B.1.351) spike protein in complex with VH domain F6 (focused refinement of RBD and VH F6)	H	52	52	IGHV3-23	Y	S	1.6016	C	3.04	0.315315	0.401614	-0.611154	1.01277	Sarbecovirus	Virus
7XW7	TSHR-K1-70 complex	B	50	50	IGLV1-51	D	E	83.1832	R	5.5	0.417178	0.792375	-0.416908	1.20928	Human	Animal
3EGS	Crystal structure of the HIV-1 broadly neutralizing antibody 2F5 in complex with the gp41 scrambledFP-MPER scrHyb3K construct GIGAFGLLGFLAAGSKK-Ahx-K656NEQELLELDKWASLWN671 soaked in ammonium sulfate	B	54	56	IGHV2-5	D	N	73.743	C	3.6	0.705521	0.0115106	0.0415198	-0.0300092	HIV	Virus
5UEK	Structure of antigen-Fab 12E complex with Histone chaperone ASF1	L	30	30	IGKV1-13	S	I	100	A	1.7	0.384615	2.18324	0.624874	1.55837	Yeast	Fungi
5UEK	Structure of antigen-Fab 12E complex with Histone chaperone ASF1	L	32	32	IGKV1-13	A	S	100	A	1.7	0.0188679	-0.329674	-0.373127	0.043453	Yeast	Fungi
4XWG	Crystal Structure of LCAT (C31Y) in complex with Fab1	H	52	52	IGHV3-33	W	S	97.281	A	2.65	0.171806	2.47929	1.22748	1.25181	Human	Animal
6APB	Crystal Structure of Non-Neutralizing Infant Antibody ADI-14359 in Complex with Postfusion RSV F Glycoprotein	H	33	33	IGHV2-70	G	E	100	C | A	3	0.22619	3.59469	2.96938	0.62531	RSV	Virus
6APB	Crystal Structure of Non-Neutralizing Infant Antibody ADI-14359 in Complex with Postfusion RSV F Glycoprotein	H	50	50	IGHV2-70	R	L	54.4444	C | A	3	0.0524194	-1.75856	-1.751	-0.00756	RSV	Virus
6APB	Crystal Structure of Non-Neutralizing Infant Antibody ADI-14359 in Complex with Postfusion RSV F Glycoprotein	H	58	58	IGHV2-70	Y	F	81.1111	C | A	3	0.252252	0.607642	0.924598	-0.316956	RSV	Virus
6APB	Crystal Structure of Non-Neutralizing Infant Antibody ADI-14359 in Complex with Postfusion RSV F Glycoprotein	H	58	58	IGHV2-70	Y	H	81.1111	C | A	3	0.252252	2.20469	2.13145	0.07324	RSV	Virus
5W42	Crystal structure of human monoclonal antibody H3v-47 in complex with influenza virus hemagglutinin from A/Minnesota/11/2010 (H3N2)	H	54	54	IGHV1-69	F	L	84.6761	A	3.569	0.51269	2.13958	1.47183	0.66775	Influenza	Virus
2VH5	CRYSTAL STRUCTURE OF HRAS(G12V) - ANTI-RAS FV (disulfide free mutant) COMPLEX	H	33	33	IGHV3-48	S	E	47.0588	R	2.7	0.130769	4.54273	-1.86207	6.4048	Human	Animal
3Q1S	HIV-1 neutralizing antibody Z13e1 in complex with epitope display protein	H	32	32	IGHV4-59	Y	W	92.1348	I	2.15	0.315315	0.0880587	0.172613	-0.0845543	Human	Animal
3Q1S	HIV-1 neutralizing antibody Z13e1 in complex with epitope display protein	H	32	32	IGHV4-59	Y	H	92.1348	I	2.15	0.315315	0.721072	0.47919	0.241882	Human	Animal
3Q1S	HIV-1 neutralizing antibody Z13e1 in complex with epitope display protein	H	33	33	IGHV4-59	Y	S	100	I	2.15	0.297297	6.79091	2.26917	4.52174	Human	Animal
3Q1S	HIV-1 neutralizing antibody Z13e1 in complex with epitope display protein	H	53	53	IGHV4-59	Y	T	100	I	2.15	0.454955	2.00721	1.17827	0.82894	Human	Animal
6U38	PCSK9 in complex with a Fab and compound 8	L	69	69	IGKV3-11	T	R	99.5696	B	2.73	0.422535	-0.770104	-0.0385476	-0.731556	Human	Animal
7JV2	SARS-CoV-2 spike in complex with the S2H13 neutralizing antibody Fab fragment (local refinement of the receptor-binding motif and Fab variable domains)	L	76	78	IGLV7-46	S	L	100	A	3.5	0.607692	-0.253947	-0.546619	0.292672	Sarbecovirus	Virus
7TTY	Crystal structure of potent neutralizing antibody 10-40 in complex with bat WIV1 receptor-binding domain	H	1	1	IGHV4-39	Q	R	99.6183	A	3.11	1	-0.0905386	0.00438466	-0.0949233	Sarbecovirus	Virus
7TTY	Crystal structure of potent neutralizing antibody 10-40 in complex with bat WIV1 receptor-binding domain	H	26	26	IGHV4-39	G	S	100	A	3.11	0.595238	7.03766	6.69506	0.3426	Sarbecovirus	Virus
7TTY	Crystal structure of potent neutralizing antibody 10-40 in complex with bat WIV1 receptor-binding domain	H	27	27	IGHV4-39	G	Y	100	A	3.11	0.47619	8.87325	2.37422	6.49903	Sarbecovirus	Virus
7TTY	Crystal structure of potent neutralizing antibody 10-40 in complex with bat WIV1 receptor-binding domain	H	28	28	IGHV4-39	S	Y	100	A	3.11	0.407692	-0.0901053	-0.165235	0.0751297	Sarbecovirus	Virus
7TTY	Crystal structure of potent neutralizing antibody 10-40 in complex with bat WIV1 receptor-binding domain	H	30	30	IGHV4-39	S	G	100	A	3.11	0.507692	0.1701	0.171116	-0.001016	Sarbecovirus	Virus
7TTX	Crystal structure of potent neutralizing antibody 10-40 in complex with Sarbecovirus bat RaGT13 receptor-binding domain	H	1	1	IGHV4-39	Q	R	99.6183	A	2.8	1	-0.276134	-0.0888826	-0.187251	Sarbecovirus	Virus
7TTX	Crystal structure of potent neutralizing antibody 10-40 in complex with Sarbecovirus bat RaGT13 receptor-binding domain	H	26	26	IGHV4-39	G	S	100	A	2.8	0.702381	5.76473	5.761	0.00373	Sarbecovirus	Virus
7TTX	Crystal structure of potent neutralizing antibody 10-40 in complex with Sarbecovirus bat RaGT13 receptor-binding domain	H	27	27	IGHV4-39	G	Y	100	A	2.8	0.380952	4.9107	2.97533	1.93537	Sarbecovirus	Virus
7TTX	Crystal structure of potent neutralizing antibody 10-40 in complex with Sarbecovirus bat RaGT13 receptor-binding domain	H	28	28	IGHV4-39	S	Y	100	A	2.8	0.5	-0.0394452	-0.202851	0.163406	Sarbecovirus	Virus
7TTX	Crystal structure of potent neutralizing antibody 10-40 in complex with Sarbecovirus bat RaGT13 receptor-binding domain	H	30	30	IGHV4-39	S	G	100	A	2.8	0.461538	0.961902	0.895365	0.066537	Sarbecovirus	Virus
7F15	A SARS-CoV-2 neutralizing antibody	B	51	51	IGHV1-3	I	S	100	A	2.65	0.0177515	4.53896	4.62229	-0.08333	Sarbecovirus	Virus
3L5X	Crystal structure of the complex between IL-13 and H2L6 FAB	H	54	56	IGHV2-5	D	N	73.743	A	1.9	0.490798	3.01059	-0.0176976	3.02829	Human	Animal
3L5Y	Crystal structure of the complex between IL-13 and M1295 FAB	H	54	56	IGHV2-5	D	N	73.743	A	2.8	0.490798	2.75441	-0.227745	2.98216	Human	Animal
4OQT	LINGO-1/Li81 Fab complex	H	53	54	IGHV3-23	S	G	99.2993	A	3.23	0.723077	0.0187402	-0.0260314	0.0447716	Human	Animal
4OQT	LINGO-1/Li81 Fab complex	H	55	56	IGHV3-23	G	S	98.3984	A	3.23	0.869048	-0.0496168	-0.309163	0.259546	Human	Animal
7TTM	Crystal structure of potent neutralizing antibody 10-40 in complex with Sarbecovirus bat SHC014 receptor-binding domain	H	1	1	IGHV4-39	Q	R	99.6183	A	2.24	1	-0.0655204	-0.252903	0.187383	Sarbecovirus	Virus
7TTM	Crystal structure of potent neutralizing antibody 10-40 in complex with Sarbecovirus bat SHC014 receptor-binding domain	H	26	26	IGHV4-39	G	S	100	A	2.24	0.75	6.44439	6.79776	-0.35337	Sarbecovirus	Virus
7TTM	Crystal structure of potent neutralizing antibody 10-40 in complex with Sarbecovirus bat SHC014 receptor-binding domain	H	27	27	IGHV4-39	G	Y	100	A	2.24	0.380952	5.74004	2.32467	3.41537	Sarbecovirus	Virus
7TTM	Crystal structure of potent neutralizing antibody 10-40 in complex with Sarbecovirus bat SHC014 receptor-binding domain	H	28	28	IGHV4-39	S	Y	100	A	2.24	0.323077	-0.427396	-0.43833	0.010934	Sarbecovirus	Virus
5EA0	Structure of the antibody 7968 with human complement factor H-derived peptide	H	33	33	IGHV3-30	G	A	68.5885	P	2	0.261905	1.07585	-1.10941	2.18526	Human	Animal
5EA0	Structure of the antibody 7968 with human complement factor H-derived peptide	H	50	50	IGHV3-30	V	F	91.4513	P	2	0.0915493	20.9531	1.23412	19.719	Human	Animal
5EA0	Structure of the antibody 7968 with human complement factor H-derived peptide	H	52	52	IGHV3-30	S	R	91.4513	P	2	0.153846	2.6219	-0.274921	2.89682	Human	Animal
3KR3	Crystal structure of IGF-II antibody complex	H	50	50	IGHV3-23	V	A	0.700701	D	2.2	0.0633803	2.56552	2.14545	0.42007	Human	Animal
3KR3	Crystal structure of IGF-II antibody complex	H	52	52	IGHV3-23	S	Y	98.3984	D	2.2	0.207692	22.5416	-1.50919	24.0508	Human	Animal
3KR3	Crystal structure of IGF-II antibody complex	H	52a	53	IGHV3-23	S	G	1.6016	D	2.2	0.323077	-0.487299	-0.362099	-0.1252	Human	Animal
3KR3	Crystal structure of IGF-II antibody complex	H	53	54	IGHV3-23	S	G	99.2993	D	2.2	0.738462	-0.234531	-0.201123	-0.033408	Human	Animal
3KR3	Crystal structure of IGF-II antibody complex	H	55	56	IGHV3-23	G	S	98.3984	D	2.2	0.797619	-0.36907	-0.0732202	-0.29585	Human	Animal
7F1G	BACE2 xaperone complex with N-{3-[(4R,5R,6R)-2-amino-5-fluoro-4,6-dimethyl-5,6-dihydro-4H-1,3-thiazin-4-yl]-4-fluorophenyl}-2H,3H-[1,4]dioxino[2,3-c]pyridine-7-carboxamide	D	58	218	IGHV3-74	T	S	7.36196	A	1.5	0.464789	0.0624257	-0.0346014	0.0970271	Human	Animal
7FJC	Crystal structure of SARS-CoV-2 Beta RBD complexed with P36-5D2 Fab	L	50	50	IGKV1-5	D	K	16.2634	E	2.96	0.306748	5.33086	0.648273	4.68259	Sarbecovirus	Virus
6BQB	MGG4 Fab in complex with peptide	H	35	35	IGHV3-33	H	Y	99.6979	P	1.769	0.0108696	5.28278	4.29338	0.9894	Plasmodium	Parasite
6BQB	MGG4 Fab in complex with peptide	H	52	52	IGHV3-33	W	S	97.281	P	1.769	0.39207	4.04293	2.56615	1.47678	Plasmodium	Parasite
6BQB	MGG4 Fab in complex with peptide	H	94	94	IGHV3-33	K	R	7.85498	P	1.769	0.0585366	0.185864	0.231369	-0.045505	Plasmodium	Parasite
6MTO	Crystal structure of VRC42.01 Fab in complex with T117-F MPER scaffold	H	33	33	IGHV1-69	T	A	4.73934	T	2.634	0.253521	-1.351	0.0713438	-1.42234	HIV	Virus
6MTO	Crystal structure of VRC42.01 Fab in complex with T117-F MPER scaffold	H	50	50	IGHV1-69	G	R	83.6493	T	2.634	0.0952381	7.31601	-2.76817	10.0842	HIV	Virus
6MTO	Crystal structure of VRC42.01 Fab in complex with T117-F MPER scaffold	H	54	54	IGHV1-69	L	F	15.3239	T	2.634	0.743902	-0.337918	0.400806	-0.738724	HIV	Virus
6MTT	Crystal structure of VRC46.01 Fab in complex with gp41 peptide	H	33	33	IGHV1-69	T	A	4.73934	P	1.7	0.330986	1.99185	0.623838	1.36801	HIV	Virus
6MTT	Crystal structure of VRC46.01 Fab in complex with gp41 peptide	H	50	50	IGHV1-69	G	R	83.6493	P	1.7	0.047619	15.0836	4.82141	10.2622	HIV	Virus
6MTT	Crystal structure of VRC46.01 Fab in complex with gp41 peptide	H	54	54	IGHV1-69	L	F	15.3239	P	1.7	0.646341	1.02677	0.214987	0.811783	HIV	Virus
6MTT	Crystal structure of VRC46.01 Fab in complex with gp41 peptide	H	56	56	IGHV1-69	I	T	13.1122	P	1.7	0.538462	2.73176	0.762688	1.96907	HIV	Virus
6MTT	Crystal structure of VRC46.01 Fab in complex with gp41 peptide	H	71	71	IGHV1-69	A	T	98.7362	P	1.7	0.273585	0.873899	0.906403	-0.032504	HIV	Virus
6MTQ	Crystal structure of VRC42.N1 Fab in complex with T117-F MPER scaffold	H	33	33	IGHV1-69	T	A	4.73934	T	2.7	0.21831	0.0616758	0.49575	-0.434074	HIV	Virus
6MTQ	Crystal structure of VRC42.N1 Fab in complex with T117-F MPER scaffold	H	54	54	IGHV1-69	L	F	15.3239	T	2.7	0.682927	1.30281	0.0323547	1.27046	HIV	Virus
6MTQ	Crystal structure of VRC42.N1 Fab in complex with T117-F MPER scaffold	H	73	73	IGHV1-69	K	E	45.4186	T	2.7	0.458537	0.845235	0.288618	0.556617	HIV	Virus
5UCB	Structure of antigen-Fab complex with engineered switch residue region.	L	30	30	IGKV1-13	S	I	100	B	1.521	0.392308	1.60674	-0.363237	1.96998	Yeast	Fungi
5UCB	Structure of antigen-Fab complex with engineered switch residue region.	L	32	32	IGKV1-13	A	S	100	B	1.521	0.0754717	0.150982	0.140224	0.010758	Yeast	Fungi
7A3O	Crystal structure of dengue 1 virus envelope glycoprotein in complex with the scFv fragment of the broadly neutralizing human antibody EDE1 C10	L	50	50	IGLV2-14	D	E	43.4426	A	2.8	0.202454	0.0689073	-1.15975	1.22866	Dengue	Virus
6GG0	Cryo-EM structure of BK polyomavirus like particle in complex with single chain antibody ScFv41F17	H	33	33	IGHV4-31	G	S	100	4 | 3	4.24	0.47619	1.00347	0.741294	0.262176	BKV	Virus
4XNY	Crystal structure of broadly and potently neutralizing antibody VRC08C in complex with HIV-1 clade A strain Q842.d12 gp120	H	50	50	IGHV1-2	W	R	91.7513	G	2.3	0.268722	2.32337	1.61208	0.71129	HIV	Virus
4XNY	Crystal structure of broadly and potently neutralizing antibody VRC08C in complex with HIV-1 clade A strain Q842.d12 gp120	H	61	61	IGHV1-2	Q	H	94.5431	G	2.3	0.944444	-0.328988	0.563651	-0.892639	HIV	Virus
4XNY	Crystal structure of broadly and potently neutralizing antibody VRC08C in complex with HIV-1 clade A strain Q842.d12 gp120	H	69	69	IGHV1-2	M	S	99.8731	G	2.3	0.0319149	5.1336	5.43752	-0.30392	HIV	Virus
7YUE	Epitope-directed anti-SARS CoV 2 scFv engineered against the key spike protein region.	A	50	52	IGHV3-23	A	V	99.2993	C	2.35	0.188679	-0.0532381	-0.924109	0.870871	Sarbecovirus	Virus
7YUE	Epitope-directed anti-SARS CoV 2 scFv engineered against the key spike protein region.	A	52	54	IGHV3-23	S	Y	98.3984	C	2.35	0.192308	2.22748	0.207391	2.02009	Sarbecovirus	Virus
5VAG	Crystal structure of H7-specific antibody m826 in complex with the HA1 domain of hemagglutinin from H7N9 influenza virus	C	54	55	IGHV1-69	F	L	84.6761	A	1.9	0.71066	1.76516	0.303814	1.46135	Influenza	Virus
5VAG	Crystal structure of H7-specific antibody m826 in complex with the HA1 domain of hemagglutinin from H7N9 influenza virus	C	56	57	IGHV1-69	T	I	86.8878	A	1.9	0.528169	-1.37237	-1.07889	-0.29348	Influenza	Virus
7VKE	Crystal structure of human CD38 ECD in complex with UniDab(TM) F11A	B	60	61	IGHV3-30	A	T	100	A	1.9	0.122642	-0.372328	-0.392578	0.02025	Human	Animal
6UCE	N123-VRC34_pI3 HIV neutralizing antibody in complex with HIV fusion peptide residue 512-519	H	50	50	IGHV1-2	W	R	91.7513	C	1.382	0.114537	4.41051	2.65868	1.75183	HIV	Virus
8ERQ	SARS-CoV-2 BA.1 spike ectodomain trimer in complex with the S2X324 neutralizing antibody Fab fragment (local refinement of the RBD and S2X324)	H	54	56	IGHV2-5	D	N	73.743	A	3.3	0.472393	0.322387	-0.85914	1.18153	Sarbecovirus	Virus
8ERQ	SARS-CoV-2 BA.1 spike ectodomain trimer in complex with the S2X324 neutralizing antibody Fab fragment (local refinement of the RBD and S2X324)	L	32	35	IGLV2-14	Y	L	97.7459	A	3.3	0.324324	0.635402	-0.127537	0.762939	Sarbecovirus	Virus
8ERQ	SARS-CoV-2 BA.1 spike ectodomain trimer in complex with the S2X324 neutralizing antibody Fab fragment (local refinement of the RBD and S2X324)	L	50	53	IGLV2-14	E	D	56.5574	A	3.3	0.319588	0.419601	0.90503	-0.485429	Sarbecovirus	Virus
7T0Z	Complex of GABA-A synaptic receptor with autoimmune antibody Fab175	H	52	52	IGHV3-23	S	Y	98.3984	D | E	3	0.176923	16.4098	1.00861	15.4012	Human	Animal
7T0Z	Complex of GABA-A synaptic receptor with autoimmune antibody Fab175	H	52a	53	IGHV3-23	G	S	98.3984	D | E	3	0.107143	-0.58812	-0.168479	-0.419641	Human	Animal
7T0Z	Complex of GABA-A synaptic receptor with autoimmune antibody Fab175	H	53	54	IGHV3-23	S	G	99.2993	D | E	3	0.638462	-0.232855	-0.158006	-0.074849	Human	Animal
3GHE	Crystal structure of anti-HIV-1 Fab 537-10D in complex with V3 peptide MN	L	29	29	IGLV2-14	G	S	97.7459	P	2.4	0.0238095	6.39945	0.368399	6.03105	HIV	Virus
3GHE	Crystal structure of anti-HIV-1 Fab 537-10D in complex with V3 peptide MN	L	32	32	IGLV2-14	Y	L	97.7459	P	2.4	0.0585586	3.67033	2.00458	1.66575	HIV	Virus
7PRZ	Crystal structure of the receptor binding domain of SARS-CoV-2 beta variant spike glycoprotein in complex with beta-22 Fabs	H	26	26	IGHV3-30	G	A	100	E	3.2	0.72619	7.2316	5.65953	1.57207	Sarbecovirus	Virus
7PRZ	Crystal structure of the receptor binding domain of SARS-CoV-2 beta variant spike glycoprotein in complex with beta-22 Fabs	H	94	98	IGHV3-30	K	R	53.0815	E	3.2	0.0487805	1.98247	0.949482	1.03299	Sarbecovirus	Virus
3IDG	Crystal structure of the HIV-1 Cross Neutralizing Monoclonal Antibody 2F5 in complex with gp41 Peptide ALDKWD	A	32	32	IGKV1-13	A	S	100	C	1.86	0.0188679	0.610419	0.774781	-0.164362	HIV	Virus
3IDG	Crystal structure of the HIV-1 Cross Neutralizing Monoclonal Antibody 2F5 in complex with gp41 Peptide ALDKWD	B	54	54	IGHV2-5	D	N	73.743	C	1.86	0.760736	0.815838	0.185001	0.630837	HIV	Virus
6WHK	Minimally mutated anti-influenza broadly neutralizing antibody	B	50	51	IGLV1-51	D	E	83.1832	A	2.6	0.0920245	-1.39018	-1.514	0.12382	Influenza	Virus
7WVG	Crystal structure of H18 complexed with SIA28	C	52	82	IGHV3-30	S	R	91.4513	B | A	2.6	0.0923077	-0.483374	-0.767768	0.284394	Influenza	Virus
7KPG	Blocking Fab 25 anti-SIRP-alpha antibody in complex with SIRP-alpha Variant 1	H	52	52	IGHV3-23	S	Y	98.3984	S	2.27	0.184615	36.6913	-0.0392772	36.7306	Human	Animal
7KPG	Blocking Fab 25 anti-SIRP-alpha antibody in complex with SIRP-alpha Variant 1	H	53	53	IGHV3-23	S	G	99.2993	S	2.27	0.384615	-0.900002	-0.673803	-0.226199	Human	Animal
7D0B	S protein of SARS-CoV-2 in complex bound with P5A-3C12_1B	H	54	56	IGHV2-5	D	N	73.743	A	3.9	0.460123	-0.771118	-0.484371	-0.286747	Sarbecovirus	Virus
7BBG	CRYSTAL STRUCTURE OF HLA-A2-WT1-RMF AND FAB 11D06	H	54	55	IGHV1-69	F	L	84.6761	A | C	2.64	0.77665	1.48282	0.339369	1.14345	Human	Animal
7BBG	CRYSTAL STRUCTURE OF HLA-A2-WT1-RMF AND FAB 11D06	H	56	57	IGHV1-69	T	I	86.8878	A | C	2.64	0.584507	-1.5136	-0.922968	-0.590632	Human	Animal
7BBG	CRYSTAL STRUCTURE OF HLA-A2-WT1-RMF AND FAB 11D06	L	50	50	IGKV1-5	D	K	16.2634	A | C	2.64	0.257669	2.74662	0.0295896	2.71703	Human	Animal
7DX4	The structure of FC08 Fab-hA.CE2-RBD complex	H	33	34	IGHV1-69	A	T	95.2607	E	3.6	0.226415	0.502353	0.183301	0.319052	Sarbecovirus	Virus
7DX4	The structure of FC08 Fab-hA.CE2-RBD complex	H	56	58	IGHV1-69	I	T	13.1122	E	3.6	0.615385	1.23499	0.679724	0.555266	Sarbecovirus	Virus
7DX4	The structure of FC08 Fab-hA.CE2-RBD complex	H	73	75	IGHV1-69	K	E	45.4186	E	3.6	0.478049	0.762763	0.413718	0.349045	Sarbecovirus	Virus
7DX4	The structure of FC08 Fab-hA.CE2-RBD complex	L	69	71	IGLV1-40	T	A	99.5708	E	3.6	0.5	-0.200486	-0.0437785	-0.156707	Sarbecovirus	Virus
7LXW	SARS-CoV-2 S/S2M11/S2X333 Local Refinement	H	52	52	IGHV3-33	W	S	97.281	A	2.8	0.193833	2.91981	1.58875	1.33106	Sarbecovirus	Virus
7LXW	SARS-CoV-2 S/S2M11/S2X333 Local Refinement	L	50	49	IGLV3-21	D	Y	66.2824	A	2.8	0.171779	0.491486	-0.12458	0.616066	Sarbecovirus	Virus
3DVG	Crystal structure of K63-specific fab Apu.3A8 bound to K63-linked di-ubiquitin	A	30	30	IGKV1-13	S	I	100	Y | X	2.6	0.215385	0.400762	0.0190247	0.381737	Human	Animal
3DVG	Crystal structure of K63-specific fab Apu.3A8 bound to K63-linked di-ubiquitin	A	32	32	IGKV1-13	A	S	100	Y | X	2.6	0.169811	0.44134	0.137873	0.303467	Human	Animal
4JB9	Crystal structure of antibody VRC06 in complex with HIV-1 gp120 core	H	50	50	IGHV1-2	W	R	91.7513	G	2.6	0.189427	3.58795	1.93968	1.64827	HIV	Virus
6YIO	CRYSTAL STRUCTURE OF FAB RG6292 IN COMPLEX WITH CD25 ECD	L	50	50	IGKV1-5	K	D	83.7366	B	1.83	0.482927	-0.391098	0.954714	-1.34581	Human	Animal
1NL0	Crystal structure of human factor IX Gla domain in complex of an inhibitory antibody, 10C12	H	33	33	IGHV3-30	A	G	31.4115	G	2.2	0.169811	1.52709	1.06221	0.46488	Human	Animal
1NL0	Crystal structure of human factor IX Gla domain in complex of an inhibitory antibody, 10C12	H	52	52	IGHV3-30	S	R	91.4513	G	2.2	0.130769	2.74747	-0.0104567	2.75793	Human	Animal
7CE2	The Crystal structure of TeNT Hc complexed with neutralizing antibody	Z	33	33	IGHV4-59	Y	S	100	A	2.01	0.427928	3.84571	0.565995	3.27971	C. tetani	Bacteria
7CE2	The Crystal structure of TeNT Hc complexed with neutralizing antibody	Z	50	50	IGHV4-59	Y	R	100	A	2.01	0.189189	2.13684	1.21796	0.91888	C. tetani	Bacteria
7CE2	The Crystal structure of TeNT Hc complexed with neutralizing antibody	Z	53	53	IGHV4-59	Y	T	100	A	2.01	0.603604	0.561018	0.570219	-0.009201	C. tetani	Bacteria
7CE2	The Crystal structure of TeNT Hc complexed with neutralizing antibody	Z	58	58	IGHV4-59	N	Y	100	A	2.01	0.541401	0.428732	-0.515009	0.943741	C. tetani	Bacteria
5WB9	Crystal structure of CD4 binding site antibody N60P23 in complex with HIV-1 clade A/E strain 93TH057 gp120 core	H	50	50	IGHV1-2	W	R	91.7513	G	2.4	0.22467	3.66695	1.5246	2.14235	HIV	Virus
3D0L	Crystal structure of the HIV-1 broadly neutralizing antibody 2F5 in complex with the gp41 FP-MPER Hyb3K construct 514GIGALFLGFLGAAGS528KK-Ahx-655KNEQELLELDKWASLWN671	A	32	32	IGKV1-13	A	S	100	C	2.35	0.0188679	0.26081	0.394657	-0.133847	HIV	Virus
3D0L	Crystal structure of the HIV-1 broadly neutralizing antibody 2F5 in complex with the gp41 FP-MPER Hyb3K construct 514GIGALFLGFLGAAGS528KK-Ahx-655KNEQELLELDKWASLWN671	B	54	54	IGHV2-5	D	N	73.743	C	2.35	0.717791	0.164057	0.0413211	0.122736	HIV	Virus
6YIO	CRYSTAL STRUCTURE OF FAB RG6292 IN COMPLEX WITH CD25 ECD	H	33	33	IGHV1-69	A	T	95.2607	B	1.83	0.00943396	1.12422	1.13498	-0.01076	Human	Animal
6YIO	CRYSTAL STRUCTURE OF FAB RG6292 IN COMPLEX WITH CD25 ECD	H	54	55	IGHV1-69	F	L	84.6761	B	1.83	0.77665	0.674693	-0.365728	1.04042	Human	Animal
6YIO	CRYSTAL STRUCTURE OF FAB RG6292 IN COMPLEX WITH CD25 ECD	H	73	74	IGHV1-69	E	K	54.5814	B	1.83	0.417526	1.12922	0.702996	0.426224	Human	Animal
6WFY	Crystal structure of Fab224 in complex with NPNA4 peptide from circumsporozoite protein	H	31	31	IGHV3-49	D	Y	100	P	1.226	0.515337	0.0799693	0.111389	-0.0314197	Plasmodium	Parasite
6WFY	Crystal structure of Fab224 in complex with NPNA4 peptide from circumsporozoite protein	H	33	33	IGHV3-49	A	P	100	P	1.226	0.226415	-2.42016	-2.51625	0.09609	Plasmodium	Parasite
6WFX	Crystal structure of Fab395 in complex with NPNA2 peptide from circumsporozoite protein	H	31	31	IGHV3-33	S	R	99.6979	P	2.59	0.453846	-0.0284701	-0.131911	0.103441	Plasmodium	Parasite
6WFX	Crystal structure of Fab395 in complex with NPNA2 peptide from circumsporozoite protein	H	52	52	IGHV3-33	W	S	97.281	P	2.59	0.361233	3.7913	2.07917	1.71213	Plasmodium	Parasite
7X8W	The SARS-CoV-2 receptor binding domain bound with the Fab fragment of a human neutralizing antibody Ab354	H	50	50	IGHV1-2	W	R	91.7513	A	3.1	0.114537	1.09699	1.5636	-0.46661	Sarbecovirus	Virus
5VZY	Crystal structure of crenezumab Fab in complex with Abeta	H	52a	52a	IGHV3-23	S	G	1.6016	A	2.32	0.361538	0.572024	0.363259	0.208765	Human	Animal
2B4C	Crystal structure of HIV-1 JR-FL gp120 core protein containing the third variable region (V3) complexed with CD4 and the X5 antibody	H	54	54	IGHV1-69	F	L	84.6761	G | C	3.3	0.64467	0.970369	0.27291	0.697459	HIV	Virus
2B4C	Crystal structure of HIV-1 JR-FL gp120 core protein containing the third variable region (V3) complexed with CD4 and the X5 antibody	H	56	56	IGHV1-69	T	I	86.8878	G | C	3.3	0.28169	-1.01571	-0.679737	-0.335973	HIV	Virus
8DCE	SARS-CoV-2 Receptor-Binding Domain SPEEDesign Immunogen 1 Bound to C144 scFv	H	32	190	IGLV2-14	Y	L	97.7459	A	2	0.247748	1.60538	1.24387	0.36151	Sarbecovirus	Virus
7F7E	SARS-CoV-2 S protein RBD in complex with A5-10 Fab	C	53	68	IGHV3-23	S	G	99.2993	E	2.49	0.661538	0.115778	0.0783962	0.0373818	Sarbecovirus	Virus
3UJJ	Crystal structure of anti-HIV-1 V3 Fab 4025 in complex with Con A peptide	L	50	50	IGLV3-10	E	K	100	P	2	0.257732	2.49279	-0.5157	3.00849	HIV	Virus
6AL5	COMPLEX BETWEEN CD19 (N138Q MUTANT) AND B43 FAB	H	73	74	IGHV1-69	E	K	54.5814	A	3	0.520619	-0.00842498	-0.378788	0.370363	Human	Animal
4YDI	Crystal structure of broad and potently neutralizing VRC01-class antibody Z258-VRC27.01, isolated from human donor Z258, in complex with HIV-1 gp120 from clade A strain Q23.17	H	50	50	IGHV1-2	W	R	91.7513	G	3.452	0.220264	20.0285	1.09838	18.9301	HIV	Virus
4YDI	Crystal structure of broad and potently neutralizing VRC01-class antibody Z258-VRC27.01, isolated from human donor Z258, in complex with HIV-1 gp120 from clade A strain Q23.17	H	61	61	IGHV1-2	H	Q	5.45685	G	3.452	0.945652	-0.520052	-0.302	-0.218052	HIV	Virus
4YDK	Crystal structure of broadly and potently neutralizing antibody C38-VRC16.01 in complex with HIV-1 clade AE strain 93TH057 gp120	H	55	55	IGHV3-23	G	S	98.3984	G	2.051	0.833333	8.03642	0.128599	7.90782	HIV	Virus
5Y9J	BAFF in complex with belimumab	H	54	55	IGHV1-69	F	L	84.6761	A	2.05	0.48731	2.30574	1.15517	1.15057	Human	Animal
5Y9J	BAFF in complex with belimumab	H	56	57	IGHV1-69	T	I	86.8878	A	2.05	0.711268	1.41027	0.0275751	1.38269	Human	Animal
5IGX	Crystal structure of NIH45-46 Fab germline precursor in complex with 426c.TM1deltaV1-3 gp120	H	50	50	IGHV1-2	W	R	91.7513	G	3.39	0.185022	3.41347	0.821927	2.59154	HIV	Virus
5IGX	Crystal structure of NIH45-46 Fab germline precursor in complex with 426c.TM1deltaV1-3 gp120	H	61	61	IGHV1-2	Q	H	94.5431	G	3.39	0.959596	0.813161	0.579462	0.233699	HIV	Virus
7SK9	Cryo-EM structure of human ACKR3 in complex with a small molecule partial agonist CCX662, and an intracellular Fab	F	52	55	IGHV3-23	S	Y	98.3984	A	3.7	0.292308	22.1936	-1.00301	23.1966	Human	Animal
7SK9	Cryo-EM structure of human ACKR3 in complex with a small molecule partial agonist CCX662, and an intracellular Fab	F	53	57	IGHV3-23	S	G	99.2993	A	3.7	0.446154	1.11655	0.370723	0.745827	Human	Animal
7SK6	Cryo-EM structure of human ACKR3 in complex with chemokine N-terminal mutant CXCL12_LRHQ and an intracellular Fab	F	52	55	IGHV3-23	S	Y	98.3984	A	4	0.284615	18.4297	-0.0974801	18.5272	Human	Animal
7SK6	Cryo-EM structure of human ACKR3 in complex with chemokine N-terminal mutant CXCL12_LRHQ and an intracellular Fab	F	53	57	IGHV3-23	S	G	99.2993	A	4	0.476923	0.00339765	0.312341	-0.308943	Human	Animal
5KJR	Crystal structure of the ADCC-potent antibody N60-i3 Fab in complex with HIV-1 Clade A/E gp120 W69A/S115W mutant and M48U1.	H	33	33	IGHV4-31	G	S	100	G	2.98	0.285714	15.0419	4.92453	10.1174	HIV	Virus
5KJR	Crystal structure of the ADCC-potent antibody N60-i3 Fab in complex with HIV-1 Clade A/E gp120 W69A/S115W mutant and M48U1.	L	29	29	IGLV2-14	G	S	97.7459	G	2.98	0.52381	12.9716	11.3166	1.655	HIV	Virus
5KJR	Crystal structure of the ADCC-potent antibody N60-i3 Fab in complex with HIV-1 Clade A/E gp120 W69A/S115W mutant and M48U1.	L	32	32	IGLV2-14	Y	L	97.7459	G	2.98	0.252252	2.38234	1.62906	0.75328	HIV	Virus
6UOE	3-25 Fab germline-reversion variant bound to an HCMV gB-derived peptide	H	52	52	IGHV3-30	S	R	91.4513	P	1.8	0.0769231	17.8189	0.790417	17.0285	CMV	Virus
6UOE	3-25 Fab germline-reversion variant bound to an HCMV gB-derived peptide	H	94	94	IGHV3-30	R	K	46.9185	P	1.8	0.100806	1.14288	0.375099	0.767781	CMV	Virus
3MOD	Crystal structure of the neutralizing HIV antibody 2F5 Fab fragment (recombinantly produced IgG) with 11 aa gp41 MPER-derived peptide	H	54	54	IGHV2-5	D	N	73.743	P	2.2	0.705521	0.562883	0.396638	0.166245	HIV	Virus
3MOA	Crystal structure of the neutralizing HIV antibody 2F5 Fab fragment (recombinantly produced Fab) with 17 aa gp41 MPER-derived peptide	H	54	54	IGHV2-5	D	N	73.743	P	2.3	0.687117	0.532567	0.394659	0.137908	HIV	Virus
3MOB	Crystal structure of the neutralizing HIV antibody 2F5 Fab fragment (recombinantly produced Fab) with 11 aa gp41 MPER-derived peptide	H	54	54	IGHV2-5	D	N	73.743	P	2.6	0.693252	0.532468	0.314454	0.218014	HIV	Virus
4LSU	Crystal structure of broadly and potently neutralizing antibody VRC-PG20 in complex with HIV-1 clade A/E 93TH057 gp120	H	50	50	IGHV1-2	W	R	91.7513	G	2.3	0.132159	3.99736	1.72677	2.27059	HIV	Virus
4LSV	Crystal structure of broadly and potently neutralizing antibody 3BNC117 in complex with HIV-1 clade C C1086 gp120	H	50	50	IGHV1-2	W	R	91.7513	G	3	0.14978	3.0194	1.79548	1.22392	HIV	Virus
4LSQ	Crystal structure of broadly and potently neutralizing antibody VRC-CH31 in complex with HIV-1 clade A/E gp120 93TH057 with LOOP D and Loop V5 from clade A strain 3415_v1_c1	H	50	50	IGHV1-2	W	R	91.7513	G	2.25	0.189427	3.92627	2.80017	1.1261	HIV	Virus
4LSP	Crystal structure of broadly and potently neutralizing antibody VRC-CH31 in complex with HIV-1 clade A/E gp120 93TH057	H	50	50	IGHV1-2	W	R	91.7513	G	2.15	0.207048	4.86214	2.83016	2.03198	HIV	Virus
4LSR	Crystal structure of broadly and potently neutralizing antibody VRC-CH31 in complex with HIV-1 clade A/E stran 93TH057 gp120 with LOOP D and Loop V5 from clade A strain KER_2018_11	H	50	50	IGHV1-2	W	R	91.7513	G	2.28	0.198238	5.63844	2.47834	3.1601	HIV	Virus
7DAA	Crystal structure of basigin complexed with anti-basigin Fab fragment	L	50	51	IGKV1-5	D	K	16.2634	A	2.51	0.294479	3.72476	0.305151	3.41961	Human	Animal
7CDJ	Crystal structure of SARS-CoV-2 antibody P2C-1A3 with RBD	H	54	55	IGHV3-11	G	S	56.4516	E	3.396	0.357143	4.31002	2.98087	1.32915	Sarbecovirus	Virus
7CDJ	Crystal structure of SARS-CoV-2 antibody P2C-1A3 with RBD	H	56	57	IGHV3-11	T	Y	56.4516	E	3.396	0.316901	-0.743955	-0.82853	0.084575	Sarbecovirus	Virus
7CDJ	Crystal structure of SARS-CoV-2 antibody P2C-1A3 with RBD	H	58	59	IGHV3-11	Y	N	56.4516	E	3.396	0.635135	0.510412	0.554506	-0.044094	Sarbecovirus	Virus
7CDI	Crystal structure of SARS-CoV-2 antibody P2C-1F11 with RBD	H	54	54	IGHV3-66	G	C	100	E	2.96	0.928571	0.282454	-0.108086	0.39054	Sarbecovirus	Virus
7MZL	SARS-CoV-2 receptor binding domain bound to Fab PDI 210	H	26	26	IGHV4-34	G	F	100	A	3.7	0.869048	1.96691	1.94267	0.02424	Sarbecovirus	Virus
7MZL	SARS-CoV-2 receptor binding domain bound to Fab PDI 210	H	28	28	IGHV4-34	T	S	0.555556	A	3.7	0.683099	-0.522426	-0.0205629	-0.501863	Sarbecovirus	Virus
7MZL	SARS-CoV-2 receptor binding domain bound to Fab PDI 210	H	28	28	IGHV4-34	T	G	0.555556	A	3.7	0.683099	-0.0769746	0.0553779	-0.132353	Sarbecovirus	Virus
7MZL	SARS-CoV-2 receptor binding domain bound to Fab PDI 210	H	30	30	IGHV4-34	S	Y	100	A	3.7	0.630769	4.20707	-0.612544	4.81961	Sarbecovirus	Virus
7MZL	SARS-CoV-2 receptor binding domain bound to Fab PDI 210	H	31	31	IGHV4-34	G	W	100	A	3.7	0.595238	1.71484	1.01018	0.70466	Sarbecovirus	Virus
7MZL	SARS-CoV-2 receptor binding domain bound to Fab PDI 210	H	32	32	IGHV4-34	Y	S	100	A	3.7	0.189189	3.21886	2.98322	0.23564	Sarbecovirus	Virus
7MZL	SARS-CoV-2 receptor binding domain bound to Fab PDI 210	H	50	50	IGHV4-34	E	Y	100	A	3.7	0.0824742	7.01802	0.751723	6.2663	Sarbecovirus	Virus
7MZM	SARS-CoV-2 receptor binding domain bound to Fab PDI 215	H	54	55	IGHV3-11	S	G	43.5484	A	2.3	0.430769	-3.15688	-1.83081	-1.32607	Sarbecovirus	Virus
7MZM	SARS-CoV-2 receptor binding domain bound to Fab PDI 215	H	57	58	IGHV3-11	T	I	43.5484	A	2.3	0.422535	-1.57302	-1.03434	-0.53868	Sarbecovirus	Virus
7MZM	SARS-CoV-2 receptor binding domain bound to Fab PDI 215	H	58	59	IGHV3-11	N	Y	43.5484	A	2.3	0.318471	-0.688984	0.0129914	-0.701975	Sarbecovirus	Virus
4NZR	Crystal structure of the antibody-binding region of Protein M (Protein M TD) in complex with anti-HIV antibody PGT135 Fab	H	1	1	IGHV4-39	Q	R	99.6183	M	1.65	1	0.91636	-0.237529	1.15389	M. genitalium	Bacteria
4NZR	Crystal structure of the antibody-binding region of Protein M (Protein M TD) in complex with anti-HIV antibody PGT135 Fab	H	26	26	IGHV4-39	G	S	100	M	1.65	0.72619	5.3636	5.92761	-0.56401	M. genitalium	Bacteria
4NZT	Crystal structure of the antibody-binding region of Protein M (Protein M TD) in complex with anti-infleunza hemagglutinin antibody CR9114 Fab	L	43	43	IGLV1-44	A	G	100	M	2.497	0.283019	1.03253	0.952098	0.080432	M. genitalium	Bacteria
4NZT	Crystal structure of the antibody-binding region of Protein M (Protein M TD) in complex with anti-infleunza hemagglutinin antibody CR9114 Fab	L	59	59	IGLV1-44	P	L	100	M	2.497	0.419118	4.69187	1.85392	2.83795	M. genitalium	Bacteria
3DRO	Crystal structure of the HIV-1 Cross Neutralizing Antibody 2F5 in complex with gp41 Peptide ELLELDKWASLWN grown in ammonium sulfate	B	54	54	IGHV2-5	D	N	73.743	P	3.9	0.638037	-0.0929093	-0.0516229	-0.0412864	HIV	Virus
3DRQ	Crystal structure of the HIV-1 broadly neutralizing antibody 2F5 in complex with the gp41 FP-MPER Hyb3K construct 514GIGALFLGFLGAAGS528KK-Ahx-655KNEQELLELDKWASLWN671 soaked in PEG/2-propanol solution	B	54	54	IGHV2-5	D	N	73.743	C	2	0.717791	0.0435232	-0.00226922	0.0457924	HIV	Virus
3DRT	Crystal structure of the HIV-1 broadly neutralizing antibody 2F5 in complex with the gp41 scrambledFP-MPER scrHyb3K construct GIGAFGLLGFLAAGSKK-Ahx-K656NEQELLELDKWASLWN671	B	54	54	IGHV2-5	D	N	73.743	C	3.3	0.699387	0.557092	0.524826	0.032266	HIV	Virus
7WE8	SARS-CoV-2 Omicron variant spike protein in complex with Fab XGv265	H	54	56	IGHV2-5	D	N	73.743	A | C | B	3.5	0.521472	0.155258	-0.17765	0.332908	Sarbecovirus	Virus
7WE8	SARS-CoV-2 Omicron variant spike protein in complex with Fab XGv265	L	29	32	IGLV2-14	G	S	97.7459	A | C | B	3.5	0.892857	0.255379	-0.026884	0.282263	Sarbecovirus	Virus
7WE8	SARS-CoV-2 Omicron variant spike protein in complex with Fab XGv265	L	32	35	IGLV2-14	Y	L	97.7459	A | C | B	3.5	0.378378	1.07179	-0.144611	1.2164	Sarbecovirus	Virus
7WE8	SARS-CoV-2 Omicron variant spike protein in complex with Fab XGv265	L	50	53	IGLV2-14	E	D	56.5574	A | C | B	3.5	0.242268	0.327932	-0.0158072	0.343739	Sarbecovirus	Virus
7WE8	SARS-CoV-2 Omicron variant spike protein in complex with Fab XGv265	L	60	63	IGLV2-14	N	D	100	A | C | B	3.5	0.904459	-0.0652082	-0.366483	0.301275	Sarbecovirus	Virus
6XY2	Crystal structure of CTLA-4 complexed with the Fab of HL32 antibody	H	50	50	IGHV4-59	Y	R	100	A	3.05	0.121622	3.54187	3.27615	0.26572	Human	Animal
6XY2	Crystal structure of CTLA-4 complexed with the Fab of HL32 antibody	H	53	53	IGHV4-59	Y	T	100	A	3.05	0.608108	1.27653	1.35474	-0.07821	Human	Animal
6XY2	Crystal structure of CTLA-4 complexed with the Fab of HL32 antibody	H	58	58	IGHV4-59	N	Y	100	A	3.05	0.66879	0.392339	0.454657	-0.062318	Human	Animal
7WEE	SARS-CoV-2 Omicron variant spike RBD in complex with Fab XGv265	H	54	56	IGHV2-5	D	N	73.743	E	4	0.625767	0.197804	-0.21844	0.416244	Sarbecovirus	Virus
7WEE	SARS-CoV-2 Omicron variant spike RBD in complex with Fab XGv265	L	32	35	IGLV2-14	Y	L	97.7459	E	4	0.477477	0.322704	0.0732736	0.24943	Sarbecovirus	Virus
5IES	Crystal structure of VRC01c-HuGL2 Fab from an HIV-1 naive donor in complex with with a germline-targeting gp120 engineered outer domain eOD-GT8 at 2.16 A	H	50	50	IGHV1-2	W	R	91.7513	C	2.16	0.207048	4.85076	2.05063	2.80013	HIV	Virus
5IES	Crystal structure of VRC01c-HuGL2 Fab from an HIV-1 naive donor in complex with with a germline-targeting gp120 engineered outer domain eOD-GT8 at 2.16 A	H	61	61	IGHV1-2	Q	H	94.5431	C	2.16	0.959596	0.371131	0.0657966	0.305334	HIV	Virus
4EDW	Nerve Growth Factor in Complex with Fab from humanized version of mouse mAb 911 (tanezumab)	H	32	32	IGHV4-4	Y	S	28.0303	V	2.48	0.40991	-0.176639	-0.762419	0.58578	Human	Animal
4EDW	Nerve Growth Factor in Complex with Fab from humanized version of mouse mAb 911 (tanezumab)	H	32	32	IGHV4-4	Y	W	28.0303	V	2.48	0.40991	-0.539689	-0.324126	-0.215563	Human	Animal
7KTX	Cryo-EM structure of Saccharomyces cerevisiae ER membrane protein complex bound to a Fab in DDM detergent	I	25	27	IGHV4-34	Y	S	100	A	4.3	0.824324	1.00174	0.25807	0.74367	Yeast	Fungi
7KTX	Cryo-EM structure of Saccharomyces cerevisiae ER membrane protein complex bound to a Fab in DDM detergent	I	26	28	IGHV4-34	G	F	100	A	4.3	0.25	2.70152	3.14704	-0.44552	Yeast	Fungi
7KTX	Cryo-EM structure of Saccharomyces cerevisiae ER membrane protein complex bound to a Fab in DDM detergent	I	27	29	IGHV4-34	G	S	100	A	4.3	0.583333	2.98858	0.662471	2.32611	Yeast	Fungi
7KTX	Cryo-EM structure of Saccharomyces cerevisiae ER membrane protein complex bound to a Fab in DDM detergent	I	28	30	IGHV4-34	S	T	99.4444	A	4.3	0.646154	1.28577	1.49166	-0.20589	Yeast	Fungi
7KTX	Cryo-EM structure of Saccharomyces cerevisiae ER membrane protein complex bound to a Fab in DDM detergent	I	28	30	IGHV4-34	S	G	99.4444	A	4.3	0.646154	-1.4198	-0.746379	-0.673421	Yeast	Fungi
7KTX	Cryo-EM structure of Saccharomyces cerevisiae ER membrane protein complex bound to a Fab in DDM detergent	I	29	31	IGHV4-34	F	V	100	A	4.3	0.035533	3.97982	4.02132	-0.0415	Yeast	Fungi
7KTX	Cryo-EM structure of Saccharomyces cerevisiae ER membrane protein complex bound to a Fab in DDM detergent	I	29	31	IGHV4-34	F	Y	100	A	4.3	0.035533	0.621263	0.874545	-0.253282	Yeast	Fungi
7KTX	Cryo-EM structure of Saccharomyces cerevisiae ER membrane protein complex bound to a Fab in DDM detergent	I	30	32	IGHV4-34	S	Y	100	A	4.3	0.615385	-1.5963	-1.09089	-0.50541	Yeast	Fungi
7KTX	Cryo-EM structure of Saccharomyces cerevisiae ER membrane protein complex bound to a Fab in DDM detergent	I	31	33	IGHV4-34	G	W	100	A	4.3	0.52381	3.17079	2.66829	0.5025	Yeast	Fungi
7KTX	Cryo-EM structure of Saccharomyces cerevisiae ER membrane protein complex bound to a Fab in DDM detergent	I	32	34	IGHV4-34	Y	S	100	A	4.3	0.216216	0.202034	0.277882	-0.075848	Yeast	Fungi
7KTX	Cryo-EM structure of Saccharomyces cerevisiae ER membrane protein complex bound to a Fab in DDM detergent	I	52	54	IGHV4-34	N	Y	98.8889	A	4.3	0.152866	3.70258	-0.272813	3.97539	Yeast	Fungi
7KTX	Cryo-EM structure of Saccharomyces cerevisiae ER membrane protein complex bound to a Fab in DDM detergent	I	52	54	IGHV4-34	N	I	98.8889	A	4.3	0.152866	3.64482	3.81921	-0.17439	Yeast	Fungi
7KTX	Cryo-EM structure of Saccharomyces cerevisiae ER membrane protein complex bound to a Fab in DDM detergent	I	53	55	IGHV4-34	H	Y	100	A	4.3	0.483696	-1.99769	-0.485	-1.51269	Yeast	Fungi
7MZF	SARS-CoV-2 receptor binding domain bound to Fab PDI 37	H	54	54	IGHV3-66	G	C	100	A	2.493	0.916667	0.500133	-0.224618	0.724751	Sarbecovirus	Virus
7MZG	SARS-CoV-2 receptor binding domain bound to Fab PDI 42	H	54	54	IGHV3-66	G	C	100	A	2	0.97619	3.14533	-0.354386	3.49972	Sarbecovirus	Virus
7MZI	SARS-CoV-2 receptor binding domain bound to Fab WCSL 129	H	50	50	IGHV3-23	A	V	99.2993	A	1.85	0.122642	7.73654	0.486273	7.25027	Sarbecovirus	Virus
7MZI	SARS-CoV-2 receptor binding domain bound to Fab WCSL 129	H	52	52	IGHV3-23	S	Y	98.3984	A	1.85	0.169231	-0.111052	0.254516	-0.365568	Sarbecovirus	Virus
7SIX	Antibody N3-1 bound to RBDs in the up and down conformations	H	73	75	IGHV4-31	T	K	99.4819	A | B	3.16	0.866197	-0.85107	-0.665394	-0.185676	Sarbecovirus	Virus
7SIX	Antibody N3-1 bound to RBDs in the up and down conformations	H	73	75	IGHV4-31	T	P	99.4819	A | B	3.16	0.866197	-1.32091	-1.17725	-0.14366	Sarbecovirus	Virus
3LEV	HIV-1 antibody 2F5 in complex with epitope scaffold ES2	H	54	54	IGHV2-5	D	N	73.743	A	2.5	0.717791	1.00208	0.0632804	0.9388	T. aquaticus	Bacteria
6PDU	Vaccine-elicited NHP FP-targeting antibody 13N024-a.01 in complex with HIV fusion peptide (residue 512-519)	L	27d	30a	IGKV2-30	H	Y	39.3352	C	1.953	0.380435	49.4869	-0.614833	50.1017	HIV	Virus
4JDT	Crystal structure of chimeric germ-line precursor of NIH45-46 Fab in complex with gp120 of 93TH057 HIV-1	H	50	50	IGHV1-2	W	R	91.7513	G	3.26	0.211454	7.15661	2.33651	4.8201	HIV	Virus
4JDT	Crystal structure of chimeric germ-line precursor of NIH45-46 Fab in complex with gp120 of 93TH057 HIV-1	H	61	61	IGHV1-2	Q	H	94.5431	G	3.26	0.883838	0.302825	0.955506	-0.652681	HIV	Virus
4JDT	Crystal structure of chimeric germ-line precursor of NIH45-46 Fab in complex with gp120 of 93TH057 HIV-1	H	69	69	IGHV1-2	M	S	99.8731	G	3.26	0.0265957	4.41107	4.24209	0.16898	HIV	Virus
1RZK	HIV-1 YU2 GP120 ENVELOPE GLYCOPROTEIN COMPLEXED WITH CD4 AND INDUCED NEUTRALIZING ANTIBODY 17B	H	54	54	IGHV1-69	L	F	15.3239	G	2.9	0.70122	1.89324	-0.492865	2.38611	HIV	Virus
1RZJ	HIV-1 HXBC2 GP120 ENVELOPE GLYCOPROTEIN COMPLEXED WITH CD4 AND INDUCED NEUTRALIZING ANTIBODY 17B	H	54	54	IGHV1-69	L	F	15.3239	G	2.2	0.707317	-0.829418	-0.320958	-0.50846	HIV	Virus
2XRA	crystal structure of the HK20 Fab in complex with a gp41 mimetic 5- Helix	H	33	33	IGHV1-69	A	T	95.2607	A	2.3	0.141509	0.10819	-0.429905	0.538095	HIV	Virus
2XRA	crystal structure of the HK20 Fab in complex with a gp41 mimetic 5- Helix	H	54	54	IGHV1-69	F	L	84.6761	A	2.3	0.705584	1.94075	0.269497	1.67125	HIV	Virus
2XRA	crystal structure of the HK20 Fab in complex with a gp41 mimetic 5- Helix	H	56	56	IGHV1-69	I	T	13.1122	A	2.3	0.360947	2.76105	1.26853	1.49252	HIV	Virus
4FQJ	Influenza B/Florida/4/2006 hemagglutinin Fab CR8071 complex	L	50	50	IGLV1-47	R	S	88.3838	A	2.5	0.33871	-0.230803	1.52284	-1.75364	Influenza	Virus
7CHZ	Crystal Structure Of Human Il-1beta In Complex With Antibody Binding Fragment Of IgG26A	H	55	56	IGHV3-23	G	S	98.3984	I	2.5	0.511905	3.14137	3.12003	0.02134	Human	Animal
6Q0L	Inferred intermediate I-7 (I-7-1) of the human antibody lineage 652 in complex with influenza hemagglutinin head domain of A/Beijing/262/95(H1N1)	H	26	26	IGHV4-4	G	S	100	A	2.5	0.761905	3.14586	3.12217	0.02369	Influenza	Virus
6Q0L	Inferred intermediate I-7 (I-7-1) of the human antibody lineage 652 in complex with influenza hemagglutinin head domain of A/Beijing/262/95(H1N1)	H	27	27	IGHV4-4	G	I	100	A	2.5	0.380952	2.47137	3.57066	-1.09929	Influenza	Virus
6Q0L	Inferred intermediate I-7 (I-7-1) of the human antibody lineage 652 in complex with influenza hemagglutinin head domain of A/Beijing/262/95(H1N1)	H	31	31	IGHV4-4	S	N	100	A	2.5	0.276923	2.11095	-0.452142	2.56309	Influenza	Virus
6Q0L	Inferred intermediate I-7 (I-7-1) of the human antibody lineage 652 in complex with influenza hemagglutinin head domain of A/Beijing/262/95(H1N1)	H	32	32	IGHV4-4	S	W	71.9697	A	2.5	0.430769	30.0623	-0.282829	30.3451	Influenza	Virus
6Q0L	Inferred intermediate I-7 (I-7-1) of the human antibody lineage 652 in complex with influenza hemagglutinin head domain of A/Beijing/262/95(H1N1)	H	32	32	IGHV4-4	S	Y	71.9697	A	2.5	0.430769	35.3677	0.542482	34.8252	Influenza	Virus
6Q0L	Inferred intermediate I-7 (I-7-1) of the human antibody lineage 652 in complex with influenza hemagglutinin head domain of A/Beijing/262/95(H1N1)	H	33	33	IGHV4-4	N	W	71.9697	A	2.5	0.127389	6.41722	2.14472	4.2725	Influenza	Virus
6Q0L	Inferred intermediate I-7 (I-7-1) of the human antibody lineage 652 in complex with influenza hemagglutinin head domain of A/Beijing/262/95(H1N1)	H	33	33	IGHV4-4	N	Y	71.9697	A	2.5	0.127389	2.8796	1.23705	1.64255	Influenza	Virus
6Q0L	Inferred intermediate I-7 (I-7-1) of the human antibody lineage 652 in complex with influenza hemagglutinin head domain of A/Beijing/262/95(H1N1)	H	34	34	IGHV4-4	W	S	100	A	2.5	0.140969	3.48796	3.42404	0.06392	Influenza	Virus
6Q0L	Inferred intermediate I-7 (I-7-1) of the human antibody lineage 652 in complex with influenza hemagglutinin head domain of A/Beijing/262/95(H1N1)	H	53	54	IGHV4-4	H	T	71.9697	A	2.5	0.456522	0.099	0.214647	-0.115647	Influenza	Virus
4N0Y	Structure of the Hepatitis C Envelope Glycoprotein E1 antigenic region 314-324 bound to the cross-neutralizing antibody IGH526	H	51	51	IGHV1-3	I	S	100	A	1.749	0.0177515	4.05792	4.1639	-0.10598	HCV	Virus
6W7S	Ketoreductase from module 1 of the 6-deoxyerythronolide B synthase (KR1) in complex with antibody fragment (Fab) 2G10	H	26	28	IGHV3-30	G	A	100	A	2.25	0.630952	5.52471	4.75133	0.77338	S. erythraea	Bacteria
5TFW	Crystal structure of 10E8 Fab light chain mutant2 against the MPER region of the HIV-1 Env, in complex with T117v2 epitope scaffold	H	50	50	IGHV3-15	R	C	100	O	2.168	0.016129	2.06637	2.33127	-0.2649	HIV	Virus
1U95	Crystal structure of the HIV-1 Cross Neutralizing Monoclonal Antibody 2F5 in complex with gp41 Peptide ELDHWAS	B	54	54	IGHV2-5	D	N	73.743	C	2.24	0.760736	-0.988388	0.167288	-1.15568	HIV	Virus
1U91	Crystal structure of the HIV-1 Cross Neutralizing Monoclonal Antibody 2F5 in complex with gp41 Peptide Analog ENDKW-[Dap]-S (cyclic)	B	54	54	IGHV2-5	D	N	73.743	C	2.24	0.754601	0.335568	0.17805	0.157518	HIV	Virus
1U93	Crystal structure of the HIV-1 Cross Neutralizing Monoclonal Antibody 2F5 in complex with gp41 Peptide Analog EQDKW-[Dap]-S (cyclic)	B	54	54	IGHV2-5	D	N	73.743	C	2.37	0.760736	0.491714	0.177745	0.313969	HIV	Virus
1U92	Crystal structure of the HIV-1 Cross Neutralizing Monoclonal Antibody 2F5 in complex with gp41 Peptide Analog E-[Dap]-DKWQS (cyclic)	B	54	54	IGHV2-5	D	N	73.743	C	2.24	0.754601	0.742659	0.233008	0.509651	HIV	Virus
4G6J	Crystal structure of human IL-1beta in complex with the therapeutic antibody binding fragment of canakinumab	H	52	52	IGHV3-33	W	S	97.281	A	2.03	0.268722	4.5501	2.57278	1.97732	Human	Animal
4G6J	Crystal structure of human IL-1beta in complex with the therapeutic antibody binding fragment of canakinumab	H	94	98	IGHV3-33	R	K	92.145	A	2.03	0.0645161	1.00243	0.0284289	0.974001	Human	Animal
4G6M	Crystal strucure of human IL-1beta in complex with therapeutic antibody binding fragment of gevokizumab	H	54	56	IGHV2-5	D	N	73.743	A	1.81	0.582822	1.01508	-0.154191	1.16927	Human	Animal
7SOD	SARS-CoV-2 S NTD B.1.617.1 kappa variant S2L20 Local Refinement	H	26	26	IGHV3-30	G	A	100	A	3.2	0.666667	5.42571	4.80808	0.61763	Sarbecovirus	Virus
7SOD	SARS-CoV-2 S NTD B.1.617.1 kappa variant S2L20 Local Refinement	H	33	33	IGHV3-30	G	A	68.5885	A	3.2	0.0238095	1.54588	1.59732	-0.05144	Sarbecovirus	Virus
7SOD	SARS-CoV-2 S NTD B.1.617.1 kappa variant S2L20 Local Refinement	H	52	52	IGHV3-30	R	S	8.54871	A	3.2	0.350806	1.00751	0.865005	0.142505	Sarbecovirus	Virus
7SO5	Novel structural insights for a pair of monoclonal antibodies recognizing non-overlapping epitopes of the glucosyltransferase domain of Clostridium difficile toxin B	H	30	30	IGHV4-34	S	Y	100	A	1.797	0.561538	-2.51204	-1.02083	-1.49121	C. diff	Bacteria
7SO5	Novel structural insights for a pair of monoclonal antibodies recognizing non-overlapping epitopes of the glucosyltransferase domain of Clostridium difficile toxin B	H	52	52	IGHV4-34	N	Y	98.8889	A	1.797	0.292994	1.46747	-1.84834	3.31581	C. diff	Bacteria
7SO5	Novel structural insights for a pair of monoclonal antibodies recognizing non-overlapping epitopes of the glucosyltransferase domain of Clostridium difficile toxin B	H	52	52	IGHV4-34	N	I	98.8889	A	1.797	0.292994	1.25883	0.281953	0.976877	C. diff	Bacteria
7SO5	Novel structural insights for a pair of monoclonal antibodies recognizing non-overlapping epitopes of the glucosyltransferase domain of Clostridium difficile toxin B	H	53	53	IGHV4-34	Y	H	0	A	1.797	0.531532	2.10215	0.937942	1.16421	C. diff	Bacteria
4RQS	Crystal structure of fully glycosylated HIV-1 gp120 core bound to CD4 and 17b Fab	D	54	54	IGHV1-69	L	F	15.3239	G	4.493	0.731707	0.0270145	-0.450219	0.477233	HIV	Virus
4DGY	Structure of the Hepatitis C virus envelope glycoprotein E2 antigenic region 412-423 bound to the broadly neutralizing antibody HCV1, C2 form	H	52	52	IGHV3-33	W	S	97.281	A	1.798	0.207048	4.82864	2.47673	2.35191	HCV	Virus
4DGV	Structure of the Hepatitis C virus envelope glycoprotein E2 antigenic region 412-423 bound to the broadly neutralizing antibody HCV1, P2(1) form	H	52	52	IGHV3-33	W	S	97.281	A	1.805	0.193833	4.19263	2.81693	1.3757	HCV	Virus
6R2S	The structure of Plasmodium vivax Duffy binding protein (PvDBP) bound to human antibody DB9	A	50	69	IGKV1-5	K	D	83.7366	C	3.04	0.526829	1.72797	1.44306	0.28491	Plasmodium	Parasite
6R2S	The structure of Plasmodium vivax Duffy binding protein (PvDBP) bound to human antibody DB9	B	26	45	IGHV4-39	G	S	100	C	3.04	0.666667	8.49483	8.78687	-0.29204	Plasmodium	Parasite
6R2S	The structure of Plasmodium vivax Duffy binding protein (PvDBP) bound to human antibody DB9	B	27	46	IGHV4-39	G	Y	100	C	3.04	0.380952	2.11725	2.30484	-0.18759	Plasmodium	Parasite
4RWY	Crystal structure of VH1-46 germline-derived CD4-binding site-directed antibody 8ANC131 in complex with HIV-1 clade B YU2 gp120	H	30	30	IGHV1-46	N	T	6.77419	A	2.128	0.356688	0.538257	0.738329	-0.200072	HIV	Virus
2YSS	Crystal structure of Humanized HYHEL-10 FV mutant(HQ39KW47Y)-HEN lysozyme complex	B	31	31	IGHV4-59	S	Y	100	C	2.4	0.615385	-1.42362	-0.536068	-0.887552	Chicken	Animal
2YSS	Crystal structure of Humanized HYHEL-10 FV mutant(HQ39KW47Y)-HEN lysozyme complex	B	33	33	IGHV4-59	Y	S	100	C	2.4	0.306306	0.756648	2.07018	-1.31353	Chicken	Animal
2YSS	Crystal structure of Humanized HYHEL-10 FV mutant(HQ39KW47Y)-HEN lysozyme complex	B	50	50	IGHV4-59	Y	R	100	C	2.4	0.103604	5.94985	3.4583	2.49155	Chicken	Animal
2YSS	Crystal structure of Humanized HYHEL-10 FV mutant(HQ39KW47Y)-HEN lysozyme complex	B	53	53	IGHV4-59	Y	T	100	C	2.4	0.725225	0.0672127	0.429483	-0.36227	Chicken	Animal
2YSS	Crystal structure of Humanized HYHEL-10 FV mutant(HQ39KW47Y)-HEN lysozyme complex	B	58	58	IGHV4-59	Y	N	0	C	2.4	0.481982	1.05153	1.01322	0.03831	Chicken	Animal
7DK0	Crystal structure of SARS-CoV-2 Spike RBD in complex with MW05 Fab	A	50	50	IGHV1-69	R	G	16.3507	C	3.199	0.112903	-0.469914	-1.45138	0.981466	Sarbecovirus	Virus
7DK0	Crystal structure of SARS-CoV-2 Spike RBD in complex with MW05 Fab	A	54	55	IGHV1-69	F	L	84.6761	C	3.199	0.700508	1.71898	0.519122	1.19986	Sarbecovirus	Virus
7XXL	RBD in complex with Fab14	C	32	34	IGLV2-14	Y	L	97.7459	B	7.3	0.27027	1.56805	-0.107715	1.67576	Sarbecovirus	Virus
7N0A	Structure of Human Leukaemia Inhibitory Factor with Fab MSC1	B	29	29	IGHV3-15	F	C	100	C	3.1	0.035533	4.12882	3.95598	0.17284	Human	Animal
7N0A	Structure of Human Leukaemia Inhibitory Factor with Fab MSC1	B	52	52	IGHV3-15	K	E	98.9011	C	3.1	0.141463	4.21345	2.70262	1.51083	Human	Animal
7N0A	Structure of Human Leukaemia Inhibitory Factor with Fab MSC1	B	53	56	IGHV3-15	D	N	100	C	3.1	0.435583	0.0132135	-0.324988	0.338201	Human	Animal
2B0S	Crystal structure analysis of anti-HIV-1 V3 Fab 2219 in complex with MN peptide	L	50	50	IGLV1-47	R	S	88.3838	P	2.3	0.133065	3.3159	3.31406	0.00184	HIV	Virus
7SSC	TRL345 lineage ancestor I8 Fab bound to an HCMV gB-derived peptide	H	52	52	IGHV3-30	S	R	91.4513	P	1.8	0.0384615	3.04735	0.20051	2.84684	CMV	Virus
7SSC	TRL345 lineage ancestor I8 Fab bound to an HCMV gB-derived peptide	H	94	94	IGHV3-30	R	K	46.9185	P	1.8	0.141129	0.0262296	-0.266614	0.292844	CMV	Virus
5XWD	Crystal structure of the complex of 059-152-Fv and EGFR-ECD	D	50	50	IGLV3-21	Y	D	33.7176	A	2.894	0.436937	3.60178	0.659546	2.94223	Human	Animal
5XWD	Crystal structure of the complex of 059-152-Fv and EGFR-ECD	H	30	30	IGHV4-39	S	G	100	A	2.894	0.353846	0.0225554	-0.0227197	0.0452751	Human	Animal
2FX7	Crystal structure of hiv-1 neutralizing human fab 4e10 in complex with a 16-residue peptide encompassing the 4e10 epitope on gp41	H	33	33	IGHV1-69	A	T	95.2607	P	1.76	0.264151	2.17177	0.0871605	2.08461	HIV	Virus
2FX7	Crystal structure of hiv-1 neutralizing human fab 4e10 in complex with a 16-residue peptide encompassing the 4e10 epitope on gp41	H	50	50	IGHV1-69	G	R	83.6493	P	1.76	0.0714286	13.6876	0.368359	13.3192	HIV	Virus
2FX7	Crystal structure of hiv-1 neutralizing human fab 4e10 in complex with a 16-residue peptide encompassing the 4e10 epitope on gp41	H	54	54	IGHV1-69	L	F	15.3239	P	1.76	0.682927	0.738938	-0.0844053	0.823343	HIV	Virus
2FX7	Crystal structure of hiv-1 neutralizing human fab 4e10 in complex with a 16-residue peptide encompassing the 4e10 epitope on gp41	H	56	56	IGHV1-69	I	T	13.1122	P	1.76	0.485207	1.37001	0.997072	0.372938	HIV	Virus
2NXY	HIV-1 gp120 Envelope Glycoprotein(S334A) Complexed with CD4 and Antibody 17b	D	54	3055	IGHV1-69	L	F	15.3239	A	2	0.713415	-0.0930695	-0.347459	0.254389	HIV	Virus
7KCR	Cryo-EM structure of Zika virus in complex with E protein cross-linking human monoclonal antibody ADI30056	H	50	50	IGHV3-30	F	V	8.54871	C | A | E	4	0.147208	3.61844	2.83123	0.78721	Zika	Virus
7KCR	Cryo-EM structure of Zika virus in complex with E protein cross-linking human monoclonal antibody ADI30056	H	52	52	IGHV3-30	R	S	8.54871	C | A | E	4	0.322581	3.88658	0.400773	3.48581	Zika	Virus
6TOU	Rabies virus glycoprotein PH domain in complex with the scFv fragment of broadly neutralizing human antibody RVC20	A	33	33	IGHV4-31	S	G	0	G	2.587	0.430769	1.17935	1.14336	0.03599	Rabies	Virus
6TOU	Rabies virus glycoprotein PH domain in complex with the scFv fragment of broadly neutralizing human antibody RVC20	A	50	50	IGHV4-31	Y	C	100	G	2.587	0.157658	1.23358	0.705441	0.528139	Rabies	Virus
4XBE	Crystal structure of human 4E10 Fab in complex with its peptide epitope on HIV-1 gp41: crystals cryoprotected with sphingomyelin (02:0 SM (d18:1/2:0)).	H	33	33	IGHV1-69	A	T	95.2607	P	1.756	0.254717	1.34067	-0.676843	2.01751	HIV	Virus
4XBE	Crystal structure of human 4E10 Fab in complex with its peptide epitope on HIV-1 gp41: crystals cryoprotected with sphingomyelin (02:0 SM (d18:1/2:0)).	H	50	50	IGHV1-69	G	R	83.6493	P	1.756	0.0714286	11.4942	-1.07598	12.5702	HIV	Virus
4XBE	Crystal structure of human 4E10 Fab in complex with its peptide epitope on HIV-1 gp41: crystals cryoprotected with sphingomyelin (02:0 SM (d18:1/2:0)).	H	54	54	IGHV1-69	L	F	15.3239	P	1.756	0.567073	0.697137	0.110624	0.586513	HIV	Virus
4XBE	Crystal structure of human 4E10 Fab in complex with its peptide epitope on HIV-1 gp41: crystals cryoprotected with sphingomyelin (02:0 SM (d18:1/2:0)).	H	56	56	IGHV1-69	I	T	13.1122	P	1.756	0.544379	1.36998	1.02578	0.3442	HIV	Virus
4JHW	Crystal Structure of Respiratory Syncytial Virus Fusion Glycoprotein Stabilized in the Prefusion Conformation by Human Antibody D25	H	54	54	IGHV1-69	L	F	15.3239	F	3.6	0.29878	3.0357	3.68338	-0.64768	RSV	Virus
7WON	Cryo-EM structure of SARS-CoV-2 S2P trimer in complex with neutralizing antibody VacW-209 (local refinement)	H	94	98	IGHV3-30	R	K	46.9185	F	3.9	0.233871	-0.514585	-0.718842	0.204257	Sarbecovirus	Virus
7WOG	SARS-CoV-2 Omicron S monomer complexed with 553-49	A	52	52	IGHV3-23	S	Y	98.3984	C	4.06	0.353846	2.65351	0.384163	2.26935	Sarbecovirus	Virus
7WOG	SARS-CoV-2 Omicron S monomer complexed with 553-49	A	53	54	IGHV3-23	S	G	99.2993	C	4.06	0.661538	-0.294279	-0.118547	-0.175732	Sarbecovirus	Virus
7WOG	SARS-CoV-2 Omicron S monomer complexed with 553-49	A	55	56	IGHV3-23	G	S	98.3984	C	4.06	0.75	2.03069	0.28717	1.74352	Sarbecovirus	Virus
7WOC	S-mAb60 NRAb1 local-refined map"" into ""Locally refined region of SARS-CoV-2 Spike in complex with IgG 553-60	A	54	55	IGHV1-69	L	F	15.3239	C	3.35	0.628049	2.22095	0.190394	2.03056	Sarbecovirus	Virus
7WOC	S-mAb60 NRAb1 local-refined map"" into ""Locally refined region of SARS-CoV-2 Spike in complex with IgG 553-60	A	56	57	IGHV1-69	I	T	13.1122	C	3.35	0.426036	0.762215	0.675204	0.087011	Sarbecovirus	Virus
7WOC	S-mAb60 NRAb1 local-refined map"" into ""Locally refined region of SARS-CoV-2 Spike in complex with IgG 553-60	A	73	74	IGHV1-69	K	E	45.4186	C	3.35	0.521951	1.29097	1.12048	0.17049	Sarbecovirus	Virus
7DM2	crystal structure of the M. tuberculosis phosphate ABC transport receptor PstS-1 in complex with Fab p4-170	L	50	54	IGLV1-47	R	S	88.3838	A	2.4	0.334677	3.2836	1.62746	1.65614	M. tuberculosis	Bacteria
6VC9	TB19 complex	H	31	31	IGHV4-4	N	S	0	A	2.25	0.738854	0.402574	0.370813	0.031761	Human	Animal
6VC9	TB19 complex	H	33	33	IGHV4-4	Y	N	28.0303	A	2.25	0.261261	3.67768	0.76655	2.91113	Human	Animal
6VC9	TB19 complex	H	33	33	IGHV4-4	Y	W	28.0303	A	2.25	0.261261	8.4912	-1.10558	9.59678	Human	Animal
6VC9	TB19 complex	H	50	50	IGHV4-4	R	E	22.3485	A	2.25	0.16129	4.67154	4.13039	0.54115	Human	Animal
6VC9	TB19 complex	H	50	50	IGHV4-4	R	Y	22.3485	A	2.25	0.16129	3.73862	7.33408	-3.59546	Human	Animal
4Z0X	Structure of Hepatitis C Virus Envelope glycoprotein E2 antigenic region 434-446 bound to the broadly neutralizing antibody HC26AM	B	50	75	IGHV1-69	G	R	83.6493	C	2	0.0833333	15.3049	1.14885	14.1561	HCV	Virus
4Z0X	Structure of Hepatitis C Virus Envelope glycoprotein E2 antigenic region 434-446 bound to the broadly neutralizing antibody HC26AM	B	54	80	IGHV1-69	F	L	84.6761	C	2	0.675127	0.884005	-0.0340339	0.918039	HCV	Virus
4Z0X	Structure of Hepatitis C Virus Envelope glycoprotein E2 antigenic region 434-446 bound to the broadly neutralizing antibody HC26AM	B	56	82	IGHV1-69	T	I	86.8878	C	2	0.457746	-1.57142	-0.677422	-0.893998	HCV	Virus
7RP3	Crystal structure of GNE-1952 alkylated KRAS G12C in complex with 2H11 CLAMP	H	26	26	IGHV4-4	G	S	100	A	2	0.761905	4.49153	3.21066	1.28087	Human	Animal
7RP3	Crystal structure of GNE-1952 alkylated KRAS G12C in complex with 2H11 CLAMP	H	27	27	IGHV4-4	G	I	100	A	2	0.309524	5.94065	7.1202	-1.17955	Human	Animal
7RP3	Crystal structure of GNE-1952 alkylated KRAS G12C in complex with 2H11 CLAMP	H	31	31	IGHV4-4	S	N	100	A	2	0.253846	2.54838	-0.17493	2.72331	Human	Animal
7RP3	Crystal structure of GNE-1952 alkylated KRAS G12C in complex with 2H11 CLAMP	H	32	32	IGHV4-4	S	W	71.9697	A	2	0.384615	26.1829	0.647488	25.5354	Human	Animal
7RP3	Crystal structure of GNE-1952 alkylated KRAS G12C in complex with 2H11 CLAMP	H	32	32	IGHV4-4	S	Y	71.9697	A	2	0.384615	15.9468	0.179764	15.767	Human	Animal
7RP3	Crystal structure of GNE-1952 alkylated KRAS G12C in complex with 2H11 CLAMP	H	33	33	IGHV4-4	N	W	71.9697	A	2	0.044586	-1.5014	-1.28294	-0.21846	Human	Animal
7RP3	Crystal structure of GNE-1952 alkylated KRAS G12C in complex with 2H11 CLAMP	H	33	33	IGHV4-4	N	Y	71.9697	A	2	0.044586	-1.07938	-0.52495	-0.55443	Human	Animal
7RP3	Crystal structure of GNE-1952 alkylated KRAS G12C in complex with 2H11 CLAMP	H	53	53	IGHV4-4	H	T	71.9697	A	2	0.244565	-0.00811027	0.8718	-0.87991	Human	Animal
2VXQ	Crystal structure of the major grass pollen allergen Phl p 2 in complex with its specific IgE-Fab	H	33	32	IGHV4-31	G	S	100	A	1.9	0.595238	5.01433	2.61073	2.4036	Grass	Plant
6W16	Crystal structure of a human metapneumovirus monomeric fusion protein complexed with 458 Fab	H	26	27	IGHV3-30	G	A	100	F	3.1	0.702381	3.67095	3.57424	0.09671	hMPV	Virus
6W16	Crystal structure of a human metapneumovirus monomeric fusion protein complexed with 458 Fab	H	33	38	IGHV3-30	G	A	68.5885	F	3.1	0.0595238	1.37651	1.51736	-0.14085	hMPV	Virus
7MRZ	Structure of GDF11 bound to fused ActRIIB-ECD and Alk4-ECD with Anti-ActRIIB Fab fragment	X	28	28	IGHV4-39	S	Y	100	C	3	0.530769	-2.35513	-0.965024	-1.39011	Human	Animal
7MRZ	Structure of GDF11 bound to fused ActRIIB-ECD and Alk4-ECD with Anti-ActRIIB Fab fragment	X	30	30	IGHV4-39	S	G	100	C	3	0.461538	0.167859	0.170661	-0.002802	Human	Animal
8DFH	Crystal structure of non-neutralizing / interfering human monoclonal antibody 42C3 Fab in complex with MSP1-19	H	52	52	IGHV3-30	R	S	8.54871	A	2.3	0.334677	4.2052	0.691839	3.51336	Plasmodium	Parasite
8DFH	Crystal structure of non-neutralizing / interfering human monoclonal antibody 42C3 Fab in complex with MSP1-19	L	50	51	IGLV1-47	R	S	88.3838	A	2.3	0.274194	2.23825	2.90954	-0.67129	Plasmodium	Parasite
8DFI	Crystal structure of moderately neutralizing / interfering human monoclonal antibody 42C11 Fab in complex with MSP1-19	H	50	50	IGHV3-30	F	V	8.54871	A	1.9	0.00507614	3.54924	3.03218	0.51706	Plasmodium	Parasite
8DFI	Crystal structure of moderately neutralizing / interfering human monoclonal antibody 42C11 Fab in complex with MSP1-19	H	52	52	IGHV3-30	R	S	8.54871	A	1.9	0.189516	1.8437	0.713448	1.13025	Plasmodium	Parasite
8DFI	Crystal structure of moderately neutralizing / interfering human monoclonal antibody 42C11 Fab in complex with MSP1-19	L	50	51	IGLV1-47	R	S	88.3838	A	1.9	0.133065	3.08463	3.52476	-0.44013	Plasmodium	Parasite
8D36	Crystal structure of SARS-CoV-2 fusion peptide in complex with neutralizing antibody COV44-62	H	50	50	IGHV1-2	R	W	8.24873	F	1.45	0.266129	10.1095	7.50207	2.60743	Sarbecovirus	Virus
6IVZ	Crystal structure of 5A ScFv complexed with YFV-China sE in postfusion state	H	26	27	IGHV4-59	G	S	100	A	2.4	0.678571	8.66204	8.81985	-0.15781	YFV	Virus
6IVZ	Crystal structure of 5A ScFv complexed with YFV-China sE in postfusion state	H	27	28	IGHV4-59	G	I	100	A	2.4	0.369048	1.71842	-0.933251	2.65167	YFV	Virus
6IVZ	Crystal structure of 5A ScFv complexed with YFV-China sE in postfusion state	H	30	31	IGHV4-59	Y	S	0	A	2.4	0.689189	2.13402	0.880366	1.25365	YFV	Virus
6IVZ	Crystal structure of 5A ScFv complexed with YFV-China sE in postfusion state	H	32	33	IGHV4-59	H	Y	7.86517	A	2.4	0.13587	-0.138767	-0.589976	0.451209	YFV	Virus
6IVZ	Crystal structure of 5A ScFv complexed with YFV-China sE in postfusion state	H	32	33	IGHV4-59	H	W	7.86517	A	2.4	0.13587	-0.409742	-0.0992045	-0.310538	YFV	Virus
6IVZ	Crystal structure of 5A ScFv complexed with YFV-China sE in postfusion state	H	53	54	IGHV4-59	Y	T	100	A	2.4	0.536036	1.00416	1.48158	-0.47742	YFV	Virus
3LZF	Crystal Structure of Fab 2D1 in Complex with the 1918 Influenza Virus Hemagglutinin	H	33	33	IGHV2-70	G	E	100	A	2.8	0.119048	0.742465	0.697849	0.044616	Influenza	Virus
3LZF	Crystal Structure of Fab 2D1 in Complex with the 1918 Influenza Virus Hemagglutinin	H	50	50	IGHV2-70	L	R	45.5556	A	2.8	0.054878	0.819737	-0.171779	0.991516	Influenza	Virus
6XQW	Crystal Structure of MaliM03 Fab in complex with Pfmsp1-19	H	50	50	IGHV4-34	E	Y	100	E	2.991	0.056701	17.9509	16.2234	1.7275	Plasmodium	Parasite
6XQW	Crystal Structure of MaliM03 Fab in complex with Pfmsp1-19	L	50	50	IGLV1-47	R	S	88.3838	E	2.991	0.262097	1.6546	0.946856	0.707744	Plasmodium	Parasite
3MAC	crystal structure of GP41-derived protein complexed with fab 8062	H	33	33	IGHV1-69	A	T	95.2607	A	2.5	0.0283019	1.93123	2.71207	-0.78084	HIV	Virus
3MAC	crystal structure of GP41-derived protein complexed with fab 8062	H	54	54	IGHV1-69	F	L	84.6761	A	2.5	0.71066	1.80807	-0.0459883	1.85406	HIV	Virus
7A3U	Crystal structure of Zika virus envelope glycoprotein in complex with the divalent F(ab')2 fragment of the broadly neutralizing human antibody EDE1 C10	L	50	50	IGLV2-14	D	E	43.4426	A	3	0.233129	-0.926961	-1.22697	0.300009	Zika	Virus
7A3U	Crystal structure of Zika virus envelope glycoprotein in complex with the divalent F(ab')2 fragment of the broadly neutralizing human antibody EDE1 C10	L	51	51	IGLV2-14	V	G	97.7459	A	3	0.0985915	2.71449	2.04939	0.6651	Zika	Virus
7A3N	Crystal structure of Zika virus envelope glycoprotein in complex with the Fab fragment of the broadly neutralizing human antibody EDE1 C10	L	50	50	IGLV2-14	D	E	43.4426	A	2.1	0.263804	0.783798	-0.795335	1.57913	Zika	Virus
4I3R	Crystal structure of the outer domain of HIV-1 gp120 in complex with VRC-PG04 space group P3221	H	50	50	IGHV1-2	W	R	91.7513	G	3	0.140969	5.01291	1.23871	3.7742	HIV	Virus
4I3S	Crystal structure of the outer domain of HIV-1 gp120 in complex with VRC-PG04 space group P21	H	50	50	IGHV1-2	W	R	91.7513	G	2.85	0.132159	4.9678	1.31363	3.65417	HIV	Virus
4ERS	A Molecular Basis for Negative Regulation of the Glucagon Receptor	L	10	10	IGKV1-17	S	A	82.2695	A	2.637	0.607692	0.399052	0.364757	0.034295	Human	Animal
4ERS	A Molecular Basis for Negative Regulation of the Glucagon Receptor	L	11	11	IGKV1-17	L	M	82.2695	A	2.637	0.146341	0.488311	0.224637	0.263674	Human	Animal
7N4I	Crystal structure of SARS-CoV-2 receptor binding domain in complex with neutralizing human antibody WRAIR-2057.	H	74	75	IGHV5-51	S	P	100	C	2.284	0.730769	0.564294	0.819542	-0.255248	Sarbecovirus	Virus
7N4N	BACE-2 in complex with ligand 36	D	58	218	IGHV3-74	T	S	7.36196	A	1.41	0.450704	0.439539	-0.0900965	0.529636	Human	Animal
7N4L	Crystal structure of SARS-CoV-2 receptor binding domain in complex with neutralizing human antibody WRAIR-2125.	H	50	50	IGHV3-30	V	F	91.4513	A	3.601	0.15493	9.70077	-0.0766906	9.77746	Sarbecovirus	Virus
7N4L	Crystal structure of SARS-CoV-2 receptor binding domain in complex with neutralizing human antibody WRAIR-2125.	H	52	52	IGHV3-30	S	R	91.4513	A	3.601	0.153846	3.22502	2.12465	1.10037	Sarbecovirus	Virus
4HKX	Influenza hemagglutinin in complex with CH67 Fab	A	50	50	IGHV1-2	W	R	91.7513	E	2.5	0.162996	4.45286	1.56906	2.8838	Influenza	Virus
1G9M	HIV-1 HXBC2 GP120 ENVELOPE GLYCOPROTEIN COMPLEXED WITH CD4 AND INDUCED NEUTRALIZING ANTIBODY 17B	H	54	55	IGHV1-69	L	F	15.3239	G	2.2	0.719512	0.470855	-0.271088	0.741943	HIV	Virus
3MA9	Crystal structure of gp41 derived protein complexed with fab 8066	H	33	33	IGHV1-69	A	T	95.2607	A	2.05	0.0188679	2.13766	1.55766	0.58	HIV	Virus
3MA9	Crystal structure of gp41 derived protein complexed with fab 8066	H	54	54	IGHV1-69	F	L	84.6761	A	2.05	0.741117	3.04011	0.326637	2.71347	HIV	Virus
3MA9	Crystal structure of gp41 derived protein complexed with fab 8066	H	56	56	IGHV1-69	T	I	86.8878	A	2.05	0.542254	1.09834	-1.019	2.11734	HIV	Virus
3MA9	Crystal structure of gp41 derived protein complexed with fab 8066	H	73	73	IGHV1-69	E	K	54.5814	A	2.05	0.664948	0.296098	-0.669896	0.965994	HIV	Virus
5SY8	Crystal structure of the complex of 10E8 Fab light chain mutant1 and T117v2 HIV-1 MPER scaffold	H	50	50	IGHV3-15	R	C	100	O	1.62	0.016129	2.67502	2.55741	0.11761	HIV	Virus
7YE5	SARS-CoV-2 Spike (6P) in complex with 2 R1-32 Fabs	H	33	33	IGHV1-69	A	T	95.2607	A | B	6.75	0.292453	0.563265	0.542007	0.021258	Sarbecovirus	Virus
7YE5	SARS-CoV-2 Spike (6P) in complex with 2 R1-32 Fabs	H	54	55	IGHV1-69	L	F	15.3239	A | B	6.75	0.786585	3.67294	-0.292056	3.965	Sarbecovirus	Virus
7YE5	SARS-CoV-2 Spike (6P) in complex with 2 R1-32 Fabs	H	56	57	IGHV1-69	I	T	13.1122	A | B	6.75	0.591716	1.37697	0.940042	0.436928	Sarbecovirus	Virus
7YE5	SARS-CoV-2 Spike (6P) in complex with 2 R1-32 Fabs	H	73	74	IGHV1-69	K	E	45.4186	A | B	6.75	0.536585	0.488571	0.21604	0.272531	Sarbecovirus	Virus
7YE5	SARS-CoV-2 Spike (6P) in complex with 2 R1-32 Fabs	L	69	71	IGLV1-40	T	A	99.5708	A | B	6.75	0.457746	-0.885588	-0.450759	-0.434829	Sarbecovirus	Virus
6AXK	Crystal structure of Fab311 complex	A	35	35	IGHV3-33	H	Y	99.6979	E	2.103	0.0217391	2.6445	2.50279	0.14171	Plasmodium	Parasite
6AXK	Crystal structure of Fab311 complex	A	52	52	IGHV3-33	W	S	97.281	E	2.103	0.356828	3.5984	1.55242	2.04598	Plasmodium	Parasite
6AXK	Crystal structure of Fab311 complex	A	94	94	IGHV3-33	R	K	92.145	E	2.103	0.0766129	-0.080151	0.0181176	-0.0982686	Plasmodium	Parasite
7SWP	G32Q4 Fab in complex with SARS-CoV-2 Spike 6P (RBD local reconstruction)	H	26	26	IGHV3-30	G	A	100	A	3.8	0.52381	8.81817	8.8286	-0.01043	Sarbecovirus	Virus
7SWP	G32Q4 Fab in complex with SARS-CoV-2 Spike 6P (RBD local reconstruction)	H	94	98	IGHV3-30	R	K	46.9185	A	3.8	0.0806452	-2.35142	-1.10867	-1.24275	Sarbecovirus	Virus
6Q0O	human antibody H2227 lineage 652 in complex with influenza hemagglutinin head domain of A/Solomon Islands/3/2006(H1N1)	Z	31	31	IGHV4-4	S	N	100	A	3	0.230769	1.84419	0.952646	0.891544	Influenza	Virus
6Q0O	human antibody H2227 lineage 652 in complex with influenza hemagglutinin head domain of A/Solomon Islands/3/2006(H1N1)	Z	32	32	IGHV4-4	S	W	71.9697	A	3	0.484615	22.3926	-0.199656	22.5923	Influenza	Virus
6Q0O	human antibody H2227 lineage 652 in complex with influenza hemagglutinin head domain of A/Solomon Islands/3/2006(H1N1)	Z	32	32	IGHV4-4	S	Y	71.9697	A	3	0.484615	19.4848	0.162287	19.3225	Influenza	Virus
6Q0O	human antibody H2227 lineage 652 in complex with influenza hemagglutinin head domain of A/Solomon Islands/3/2006(H1N1)	Z	34	34	IGHV4-4	W	S	100	A	3	0.14978	1.43305	1.46433	-0.03128	Influenza	Virus
6Q0O	human antibody H2227 lineage 652 in complex with influenza hemagglutinin head domain of A/Solomon Islands/3/2006(H1N1)	Z	53	54	IGHV4-4	H	T	71.9697	A	3	0.418478	1.0349	0.93604	0.09886	Influenza	Virus
7SWO	C98C7 Fab in complex with SARS-CoV-2 Spike 6P (RBD local reconstruction)	H	54	54	IGHV3-66	G	C	100	A	4.1	0.583333	-0.895971	0.221449	-1.11742	Sarbecovirus	Virus
6Q0I	Inferred intermediate I-7 (I-7-6) of the human antibody lineage 652 in complex with influenza hemagglutinin head domain of A/Beijing/262/95(H1N1)	H	31	31	IGHV4-4	S	N	100	A	2.702	0.276923	0.765286	0.0481419	0.717144	Influenza	Virus
6Q0I	Inferred intermediate I-7 (I-7-6) of the human antibody lineage 652 in complex with influenza hemagglutinin head domain of A/Beijing/262/95(H1N1)	H	32	32	IGHV4-4	S	W	71.9697	A	2.702	0.430769	29.4258	0.694971	28.7308	Influenza	Virus
6Q0I	Inferred intermediate I-7 (I-7-6) of the human antibody lineage 652 in complex with influenza hemagglutinin head domain of A/Beijing/262/95(H1N1)	H	32	32	IGHV4-4	S	Y	71.9697	A	2.702	0.430769	36.7242	-0.147953	36.8722	Influenza	Virus
6Q0I	Inferred intermediate I-7 (I-7-6) of the human antibody lineage 652 in complex with influenza hemagglutinin head domain of A/Beijing/262/95(H1N1)	H	33	33	IGHV4-4	N	W	71.9697	A	2.702	0.178344	-2.10687	-1.42663	-0.68024	Influenza	Virus
6Q0I	Inferred intermediate I-7 (I-7-6) of the human antibody lineage 652 in complex with influenza hemagglutinin head domain of A/Beijing/262/95(H1N1)	H	33	33	IGHV4-4	N	Y	71.9697	A	2.702	0.178344	-1.20545	-0.882663	-0.322787	Influenza	Virus
6Q0I	Inferred intermediate I-7 (I-7-6) of the human antibody lineage 652 in complex with influenza hemagglutinin head domain of A/Beijing/262/95(H1N1)	H	34	34	IGHV4-4	W	S	100	A	2.702	0.132159	2.21145	1.52114	0.69031	Influenza	Virus
6Q0I	Inferred intermediate I-7 (I-7-6) of the human antibody lineage 652 in complex with influenza hemagglutinin head domain of A/Beijing/262/95(H1N1)	H	53	54	IGHV4-4	H	T	71.9697	A	2.702	0.217391	-0.270093	1.23623	-1.50632	Influenza	Virus
6Q0H	Inferred intermediate I-7 (I-7-0) of the human antibody lineage 652 in complex with influenza hemagglutinin head domain of A/Beijing/262/95(H1N1)	H	31	31	IGHV4-4	S	N	100	A	2.75	0.261538	1.19545	-0.0827131	1.27816	Influenza	Virus
6Q0H	Inferred intermediate I-7 (I-7-0) of the human antibody lineage 652 in complex with influenza hemagglutinin head domain of A/Beijing/262/95(H1N1)	H	32	32	IGHV4-4	S	W	71.9697	A	2.75	0.415385	3.94973	0.727094	3.22264	Influenza	Virus
6Q0H	Inferred intermediate I-7 (I-7-0) of the human antibody lineage 652 in complex with influenza hemagglutinin head domain of A/Beijing/262/95(H1N1)	H	32	32	IGHV4-4	S	Y	71.9697	A	2.75	0.415385	13.1697	0.469814	12.6999	Influenza	Virus
6Q0H	Inferred intermediate I-7 (I-7-0) of the human antibody lineage 652 in complex with influenza hemagglutinin head domain of A/Beijing/262/95(H1N1)	H	34	34	IGHV4-4	W	S	100	A	2.75	0.118943	3.21449	3.27477	-0.06028	Influenza	Virus
6Q0H	Inferred intermediate I-7 (I-7-0) of the human antibody lineage 652 in complex with influenza hemagglutinin head domain of A/Beijing/262/95(H1N1)	H	53	54	IGHV4-4	H	T	71.9697	A	2.75	0.309783	0.458	1.414	-0.956	Influenza	Virus
6Q0E	Inferred precursor (UCA) of the human antibody lineage 652 in complex with influenza hemagglutinin head domain of A/Beijing/262/95(H1N1)	H	31	31	IGHV4-4	S	N	100	A	2.15	0.246154	-0.699361	-0.60721	-0.092151	Influenza	Virus
6Q0E	Inferred precursor (UCA) of the human antibody lineage 652 in complex with influenza hemagglutinin head domain of A/Beijing/262/95(H1N1)	H	32	32	IGHV4-4	S	W	71.9697	A	2.15	0.469231	3.51824	-0.108453	3.62669	Influenza	Virus
6Q0E	Inferred precursor (UCA) of the human antibody lineage 652 in complex with influenza hemagglutinin head domain of A/Beijing/262/95(H1N1)	H	32	32	IGHV4-4	S	Y	71.9697	A	2.15	0.469231	1.22332	-0.590268	1.81359	Influenza	Virus
6Q0E	Inferred precursor (UCA) of the human antibody lineage 652 in complex with influenza hemagglutinin head domain of A/Beijing/262/95(H1N1)	H	53	54	IGHV4-4	H	T	71.9697	A	2.15	0.266304	0.291092	0.0473324	0.24376	Influenza	Virus
7CWO	SARS-CoV-2 spike protein RBD and P17 fab complex	H	33	33	IGHV3-30	A	G	31.4115	A	3.9	0.179245	-0.859123	-0.929754	0.070631	Sarbecovirus	Virus
7CWO	SARS-CoV-2 spike protein RBD and P17 fab complex	H	50	50	IGHV3-30	V	F	91.4513	A	3.9	0.0915493	5.42792	5.1691	0.25882	Sarbecovirus	Virus
7CWO	SARS-CoV-2 spike protein RBD and P17 fab complex	H	52	52	IGHV3-30	S	R	91.4513	A	3.9	0.284615	10.3449	-0.155985	10.5009	Sarbecovirus	Virus
7CWO	SARS-CoV-2 spike protein RBD and P17 fab complex	H	94	98	IGHV3-30	R	K	46.9185	A	3.9	0.120968	-1.39673	-0.728642	-0.668088	Sarbecovirus	Virus
3R1G	Structure Basis of Allosteric Inhibition of BACE1 by an Exosite-Binding Antibody	H	52	52	IGHV3-23	S	Y	98.3984	B	2.8	0.0692308	12.3606	-0.932585	13.2932	Human	Animal
8E7M	Structure of the human ACE2 receptor in complex with antibody Fab fragment, 05B04	H	52	52	IGHV3-23	S	Y	98.3984	A	3.3	0.00769231	6.41632	2.2331	4.18322	Human	Animal
8E7M	Structure of the human ACE2 receptor in complex with antibody Fab fragment, 05B04	H	52a	53	IGHV3-23	G	S	98.3984	A	3.3	0.166667	-0.719226	-1.12064	0.401414	Human	Animal
8E7M	Structure of the human ACE2 receptor in complex with antibody Fab fragment, 05B04	H	53	54	IGHV3-23	S	G	99.2993	A	3.3	0.669231	-0.525969	0.211357	-0.737326	Human	Animal
8E7M	Structure of the human ACE2 receptor in complex with antibody Fab fragment, 05B04	L	30	30	IGKV1-17	S	R	17.7305	A	3.3	0.423077	2.29068	1.16105	1.12963	Human	Animal
8E7M	Structure of the human ACE2 receptor in complex with antibody Fab fragment, 05B04	L	32	32	IGKV1-17	Y	D	17.7305	A	3.3	0.355856	3.94191	1.83552	2.10639	Human	Animal
7SOA	SARS-CoV-2 S NTD B.1.617.2 delta variant + S2L20 Local Refinement	H	26	26	IGHV3-30	G	A	100	A	3.1	0.607143	5.76922	5.227	0.54222	Sarbecovirus	Virus
7SOA	SARS-CoV-2 S NTD B.1.617.2 delta variant + S2L20 Local Refinement	H	52	52	IGHV3-30	R	S	8.54871	A	3.1	0.350806	0.938735	0.702647	0.236088	Sarbecovirus	Virus
3D0V	Crystal structure of the HIV-1 Cross Neutralizing Monoclonal Antibody 2F5 in complex with gp41 Peptide LLELDKWASLW	B	54	54	IGHV2-5	D	N	73.743	C	2.05	0.730061	0.73072	-0.237237	0.967957	HIV	Virus
7LJR	SARS-CoV-2 Spike Protein Trimer bound to DH1043 fab	S	50	69	IGHV1-69	R	G	16.3507	A	3.66	0.294355	3.85172	0.952196	2.89952	Sarbecovirus	Virus
7LJR	SARS-CoV-2 Spike Protein Trimer bound to DH1043 fab	S	54	74	IGHV1-69	F	L	84.6761	A	3.66	0.827411	0.895326	-0.120343	1.01567	Sarbecovirus	Virus
7LJR	SARS-CoV-2 Spike Protein Trimer bound to DH1043 fab	S	56	76	IGHV1-69	I	T	13.1122	A	3.66	0.64497	0.872435	0.640692	0.231743	Sarbecovirus	Virus
6YXK	Crystal structure of ACPA 3F3 in complex with cit-vimentin 59-74	A	50	50	IGHV1-2	W	R	91.7513	C	2	0.114537	2.4892	2.35205	0.13715	Human	Animal
5T29	Crystal structure of 10E8 Fab light chain mutant3, against the MPER region of the HIV-1 Env, in complex with the MPER epitope scaffold T117v2	H	50	50	IGHV3-15	R	C	100	O	2.03	0.016129	3.15258	2.9643	0.18828	HIV	Virus
5T29	Crystal structure of 10E8 Fab light chain mutant3, against the MPER region of the HIV-1 Env, in complex with the MPER epitope scaffold T117v2	H	58	58	IGHV3-15	D	N	99.4505	O	2.03	0.202454	-0.0350896	0.120951	-0.156041	HIV	Virus
4XMP	Crystal structure of broadly and potently neutralizing antibody VRC08 in complex with HIV-1 clade A strain Q842.d12 gp120	H	50	50	IGHV1-2	W	R	91.7513	G	1.7831	0.259912	2.62474	1.9156	0.70914	HIV	Virus
7NCS	Lateral-open conformation of the lid-locked BAM complex (BamA E435C S665C, BamBDCE) bound by a bactericidal Fab fragment	H	50	50	IGHV3-21	Y	S	0	A	7.1	0.207207	1.41935	0.706267	0.713083	E. Coli	Bacteria
3NPS	Crystal structure of membrane-type serine protease 1 (MT-SP1) in complex with the Fab Inhibitor S4	B	54	54	IGHV1-69	F	L	84.6761	A	1.5	0.746193	0.325502	0.56992	-0.244418	Human	Animal
5IQ7	Crystal structure of 10E8-S74W Fab in complex with an HIV-1 gp41 peptide.	H	50	50	IGHV3-15	R	C	100	P	3.2869	0.016129	1.45118	0.704654	0.746526	HIV	Virus
5OCK	Crystal structure of ACPA E4 in complex with CEP1	L	50	51	IGLV1-51	D	E	83.1832	A	1.6	0.202454	-0.113518	0.201673	-0.315191	Human	Animal
7WTG	SARS-CoV-2 Omicron variant spike RBD in complex with Fab XGv051	H	33	33	IGHV1-69	A	T	95.2607	E	3.8	0.0188679	-0.0848544	0.830805	-0.915659	Sarbecovirus	Virus
7WTG	SARS-CoV-2 Omicron variant spike RBD in complex with Fab XGv051	H	50	50	IGHV1-69	G	R	83.6493	E	3.8	0.107143	5.0313	0.767392	4.26391	Sarbecovirus	Virus
7WTG	SARS-CoV-2 Omicron variant spike RBD in complex with Fab XGv051	H	54	55	IGHV1-69	F	L	84.6761	E	3.8	0.664975	0.45403	0.172653	0.281377	Sarbecovirus	Virus
7WTG	SARS-CoV-2 Omicron variant spike RBD in complex with Fab XGv051	H	56	57	IGHV1-69	T	I	86.8878	E	3.8	0.626761	-1.17648	-0.72687	-0.44961	Sarbecovirus	Virus
7WTG	SARS-CoV-2 Omicron variant spike RBD in complex with Fab XGv051	L	30	30	IGKV1-17	R	S	82.2695	E	3.8	0.745968	1.59583	0.29509	1.30074	Sarbecovirus	Virus
7WTG	SARS-CoV-2 Omicron variant spike RBD in complex with Fab XGv051	L	32	32	IGKV1-17	D	Y	82.2695	E	3.8	0.134969	0.385431	-0.0112145	0.396645	Sarbecovirus	Virus
7WTH	SARS-CoV-2 Omicron variant spike RBD in complex with Fab XGv264	H	54	56	IGHV2-5	D	N	73.743	E	4.3	0.871166	0.601121	-0.0120959	0.613217	Sarbecovirus	Virus
7WTH	SARS-CoV-2 Omicron variant spike RBD in complex with Fab XGv264	L	32	34	IGLV2-14	Y	L	97.7459	E	4.3	0.333333	-0.0060875	-0.148398	0.142311	Sarbecovirus	Virus
7WTH	SARS-CoV-2 Omicron variant spike RBD in complex with Fab XGv264	L	50	52	IGLV2-14	E	D	56.5574	E	4.3	0.237113	0.289374	0.764062	-0.474688	Sarbecovirus	Virus
6H2Y	human Fab 1E6 bound to fHbp variant 3 from Neisseria meningitidis serogroup B	H	54	55	IGHV1-69	F	L	84.6761	D	2.65	0.883249	0.288953	0.0500078	0.238945	Meningococcus	Bacteria
6H2Y	human Fab 1E6 bound to fHbp variant 3 from Neisseria meningitidis serogroup B	L	50	49	IGLV3-21	Y	D	33.7176	D	2.65	0.495495	1.85144	0.973836	0.877604	Meningococcus	Bacteria
3SO3	Structures of Fab-Protease Complexes Reveal a Highly Specific Non-Canonical Mechanism of Inhibition.	C	50	50	IGHV3-23	A	V	99.2993	A	2.1	0.0849057	-2.05028	-1.40549	-0.64479	Human	Animal
3SO3	Structures of Fab-Protease Complexes Reveal a Highly Specific Non-Canonical Mechanism of Inhibition.	C	52	52	IGHV3-23	S	Y	98.3984	A	2.1	0.223077	31.7348	0.675355	31.0594	Human	Animal
3SO3	Structures of Fab-Protease Complexes Reveal a Highly Specific Non-Canonical Mechanism of Inhibition.	C	52a	52a	IGHV3-23	G	S	98.3984	A	2.1	0.142857	1.19893	1.30388	-0.10495	Human	Animal
3SO3	Structures of Fab-Protease Complexes Reveal a Highly Specific Non-Canonical Mechanism of Inhibition.	C	53	53	IGHV3-23	S	G	99.2993	A	2.1	0.730769	1.16841	-0.406371	1.57478	Human	Animal
3SO3	Structures of Fab-Protease Complexes Reveal a Highly Specific Non-Canonical Mechanism of Inhibition.	C	55	55	IGHV3-23	G	S	98.3984	A	2.1	0.761905	-0.268365	-0.652753	0.384388	Human	Animal
3SE8	Crystal structure of broadly and potently neutralizing antibody VRC03 in complex with HIV-1 gp120	H	50	50	IGHV1-2	W	R	91.7513	G	1.895	0.23348	3.27758	1.6233	1.65428	HIV	Virus
